# Supplementary material for: Identification of Chromatin-Associated Regulators of MSL Complex Targeting in Drosophila Dosage Compensation
Source: PLoS Genet. 2012 Jul 26;8(7):e1002830. doi: 10.1371/journal.pgen.1002830 (PMC3405997; doi:10.1371/journal.pgen.1002830)
Supplement: Table S1 — Initial candidates identified from a genome-wide RNAi screen to identify novel regulators of dosage compensation. (XLSX) [file pgen.1002830.s005.xlsx]

## Sheet: Sheet1
DRSC Amplicon	Ratio Firefly/Renilla normalized to plate median	Chrom	Gene	Human Homologene	17 bp Matches	19 bp Matches	Positive regulators from cherry and val overlap and duplicates deleted	proX2-DHS secondary screen	CES13 validation list	proX2-CES13	CG2960 overlaps	pCG2960-roX2-DHS	Passes all secondary screens
DRSC27502	0.41	3R	atms	PAF1	1	0	Smg1	YES	l(2)05070	YES	stumps	YES	YES
DRSC12123	0.55	3R	Atu	LEO1	3	0	Sin3A	YES	Rho1	YES	Smg6	YES	YES	Key
DRSC23048	0.33	X	Bx	LMO1	20	1	Rho1	YES	D19A	YES	Sin3A	YES	YES	Blue	Passes all secondary screens
DRSC29957	1.99	X	caz	FUS	1	0	puc	YES	CG3893	YES	sens	YES	YES	Green	Do not pass all secondary screens
DRSC18450	0.33	X	Cbp80	NCBP1	2	0	Pcf11	YES	CG32428	YES	sbr	YES	YES	Orange	Not rescreened
DRSC03504	0.48	2L	cdc2	CDC2	1	0	nAcRalpha-96Aa	YES	CG4699	YES	RpS6	YES	YES
DRSC09735	0.52	3L	CG10486		2	0	mof	YES	Smg1	YES	puc	YES	YES
DRSC27788	0.31	3L	CG1135	MCRS1	4	0	l(2)05070	YES	mAcR-60C	YES	nAcRalpha-96Aa	YES	YES
DRSC11663	0.44	3L	CG11451		2	0	hyx	YES	mle	YES	mXr	YES	YES
DRSC26345	0.4	X	CG14220	SUDS3	7	0	foi	YES	CG11451	YES	ia2	YES	YES
DRSC24312	1.73	2L	CG16975	L3MBTL2	3	0	CycA	YES	CG34434	YES	HDC05653	YES	YES
DRSC29935	0.25	2L	CG1832		5	0	CG8636	YES	HDC10050	YES	geminin	YES	YES
DRSC27308	0.38	3L	CG2469	CTR9	5	0	CG5146	YES	CG5514	YES	E2f	YES	YES
DRSC15344	0.65	3R	CG31211	C6orf111	62	3	CG34422	YES	puc	YES	Dp	YES	YES
DRSC29707	0.52	3R	CG31258		2	0	CG33270	YES	zfh1	YES	dom	YES	YES
DRSC10042	0.52	3L	CG32369		2	0	CG1832	YES	msl-2	YES	cul-4	YES	YES
DRSC04360	2.86	2R	CG3363		1	0	CG11451	YES	m	YES	CG8636	YES	YES
DRSC15625	0.17	3R	CG4699		7	0	upd3	YES	Grip128	YES	CG4699	YES	YES
DRSC19916	0.24	X	CG4756	SAP30L	9	0	srp	YES	CG6023	YES	CG4641	YES	YES
DRSC10484	0.66	3L	CG5146		18	2	lilli	YES	CG5681	YES	CG3825	YES	YES
DRSC24273	0.41	3R	CG5514		5	0	HDC14300	YES	dom	YES	CG34422	YES	YES
DRSC15948	0.27	3R	CG6015	CDC40	1	0	CG8211	YES	brm	YES	CG32428	YES	YES
DRSC20094	1.85	X	CG8211	INTS2	6	0	RnrS	YES	CG9572	YES	CG17816	YES	YES
DRSC07116	0.3	2R	CG8233	FLJ10081	12	2	Rho1	YES	HDC00125	YES	CG16974	YES	YES
DRSC29282	0.52	X	CG8636		7	0	MCPH1	YES	HDC19473	YES	CG15321	YES	YES
DRSC05953	0.36	2R	CG8878		5	0	kay	YES	2L1928000	YES	CG14641	YES	YES
DRSC11630	0.6	3L	Chro		2	0	CG5726	YES	dos	YES	CG1135	YES	YES
DRSC27185	0.48	2R	cul-4	CUL4B	5	0		YES	nej	YES	CG10486	YES	YES
DRSC03295	0.26	2L	CycE	CCNE1	2	0		YES	Papst2	YES	Cbp80	NO	YES
DRSC11133	0.52	3L	D19A		16	4		YES	CG15321	YES	Bx	YES	YES
DRSC11134	0.52	3L	D19B		12	1		YES	Cpr31A	YES	brm	YES	YES
DRSC16932	0.57	3R	dmt		1	0		YES	Sfmbt	YES	2L1928000	YES	YES
DRSC04559	1.73	2R	dom		10	1		YES	caz	YES	nAcRalpha-96Aa	YES	YES
DRSC23285	0.39	3L	dos		6	0		YES	CG1979	YES	nAcRalpha-96Aa	YES	YES
DRSC07402	0.3	2R	Dp	TFDP2	3	0		YES	CG2052	YES	kay	YES	YES
DRSC23078	0.35	X	Dsp1	HMGB2	71	6		YES		YES	CG16974	YES	YES
DRSC07088	0.36	2R	dup	CDT1	10	0		YES		YES	caz	YES	YES
DRSC08583	1.51	3L	E(bx)	BPTF	12	0		YES		YES	CG11138	YES	YES
DRSC12339	0.64	3R	eIF3-S10	EIF3S10	4	1		YES		YES	Smr	YES	YES
DRSC06900	0.54	2R	eIF3-S9	EIF3S9	5	0		YES		YES		YES	YES
DRSC29596	0.36	3L	foi	SLC39A10	4	0		YES		YES		YES	YES
DRSC04984	0.65	2R	geminin		13	2		YES		YES		YES	YES
DRSC21874	0.11	3R	gfzf		0	0		YES		YES		YES	YES
DRSC25237	0.24	X	HDAC4	HDAC4	3	0		YES		YES	CG8211	YES	YES
DRSC28348	0.43	2L	Hel25E	BAT1	6	0		YES		YES		YES	YES
DRSC21265	0.48	2L	His2B:CG33870, His2B:CG33868, His2B:CG33882, His2B:CG33894, His2B:CG33910, His2B:CG33892, His2B:CG33876, His2B:CG33898, His2B:CG33872, His2B:CG33908, His2B:CG33888, His2B:CG33902, His2B:CG33890, His2B:CG33886, His2B:CG33874, His2B:CG33884, His2B:CG33878,	His2B:CG33870: HIST2H2BF; His2B:CG33868: HIST2H2BF; His2B:CG33882: HIST2H2BF; His2B:CG33894: HIST2H2BF; His2B:CG33910: HIST2H2BF; His2B:CG33892: HIST2H2BF; His2B:CG33876: HIST2H2BF; His2B:CG33898: HIST2H2BF; His2B:CG33872: HIST2H2BF; His2B:CG33908: HIST2H	8	1		YES		YES		YES	YES
DRSC03546	0.25	2L	hoip	NHP2L1	8	0		YES		YES		YES	YES
DRSC14462	0.36	3R	hyx	CDC73	4	0		YES		YES		YES	YES
DRSC16977	2.31	3R	kay		24	0		YES		YES		YES	YES
DRSC07159	0.44	2R	l(2)05070	PSMB6	8	0		YES		YES		NO	YES
DRSC00708	2.03	2L	lilli		6	0		YES		YES		YES	YES
DRSC14180	0.35	3R	MBD-R2		4	0		YES		YES		YES	YES
DRSC04921	0.42	2R	mle	DHX9	4	0		YES		YES		YES	YES
DRSC18795	0.52	X	mof	MYST1	28	2		YES		YES		YES	YES
DRSC03573	0.23	2L	msl-1		9	0		YES		YES		YES	YES
DRSC28208	0.23	2L	msl-2		12	0		YES		YES		YES	YES
DRSC11371	0.39	3L	msl-3	MSL3L1	3	0		YES		YES		YES	YES
DRSC26774	1.33	X	nej	EP300	2	0		YES		YES		YES	YES
DRSC07738	1.85	2R	Nipped-A	TRRAP	0	0		YES		YES		YES	YES
DRSC23350	0.29	2R	Pcf11		5	0		YES		YES		YES	YES
DRSC26308	0.43	3R	puc	DUSP10	4	0		YES		YES		YES	YES
DRSC03599	0.43	2L	raw		3	0		YES		YES		YES	YES
DRSC07530	1.62	2R	Rho1	RHOC	1	0		YES		YES		YES	YES
DRSC07552	0.31	2R	Sin3A	SIN3A	4	0		YES		YES		YES	YES
DRSC18366	0.47	X	Smg1	SMG1	3	0		YES		YES		YES	YES
DRSC29336	1.95	3R	srp		0	0		YES		NO		YES	YES
DRSC29152	0.46	X	Trf2	TBPL1	9	0		YES		YES		YES	YES
DRSC28776	0.66	X	trr		3	0		YES		YES		YES	YES
DRSC19667	0.34	X	Upf1	UPF1	5	0		YES		YES		YES	YES
DRSC27785	0.34	X	Upf2	UPF2	4	0		YES		YES		YES	YES
DRSC26931	0.39	3R	zfh1	ZEB1	5	0		YES		YES		YES	YES
DRSC11848	0.39	3L	Z4		1	0		YES		YES		YES	YES
DRSC25024	0.32	X	Act5C	ACTG1	4	3	trr	YES	MCPH1	YES	trr	NO	NO
DRSC00396	0.3	2L	dpr3		9	2		YES		NO	CG1908	YES	NO
DRSC16370	0.63	3R	14-3-3epsilon	YWHAE	6	0	zfh1	YES	MED15	NO	zfh1	NO	NO
DRSC22850	0.45	3L	AcCoAS	ACSS2	4	1	Z4	NO	cdc2	YES	Z4	NO	NO
DRSC04835	0.26	2R	Act42A	ACTG2	10	5	Upf2	NO	CG16812	NO	Upf2	NO	NO
DRSC04042	0.35	2R	Act57B	ACTB	36	10	Upf1	NO	CycE	NO	Upf1	NO	NO
DRSC11604	0.27	3L	Act79B	ACTA2	20	7	Trf2	NO	Sin3A	NO	Trf2	NO	NO
DRSC14105	0.31	3R	Act88F	LOC728378	20	6	Tektin-C	NO	CG8233	NO	TfIIFbeta	NO	NO
DRSC20308	0.18	X	ari-1	ARIH1	9	1	Smr	YES	Dp	NO	Tektin-C	NO	NO
DRSC26196	0.48	3L	bhr	C6orf166	2	0	sbr	NO	MED14	NO	Smg1	NO	NO
DRSC11330	0.66	3L	brm	SMARCA4	4	1	Rtf1	NO	CG5146	YES	skd	YES	NO
DRSC20017	0.47	X	CCKLR-17D3	CCKAR	13	3	otp	NO	hyx	YES	Rtf1	NO	NO
DRSC16921	0.33	3R	cdc2c	CDK2	1	0	mXr	NO	epsin-like	NO	Rho1	NO	NO
DRSC23301	0.39	2L	Cdk5alpha		6	0	msl-3	NO	CG6015	NO	raw	NO	NO
DRSC12517	2.78	3R	CG10277	RNF13	19	1	msl-1	NO	CG3056	NO	ran	NO	NO
DRSC09744	0.47	3L	CG10575	COASY	5	0	mle	NO	Cbp80	YES	Pi4KIIalpha	NO	NO
DRSC09769	0.68	3L	CG10660		9	2	MED15	NO	Upf1	NO	Pcf11	YES	NO
DRSC04085	1.8	2R	CG10955	RTF1	2	0	MBD-R2	NO	hoip	NO	otp	NO	NO
DRSC09807	0.56	3L	CG10960	SLC2A8	4	0	m	YES	raw	NO	Osi2	YES	NO
DRSC28079	0.56	3L	CG11006	SAP130	5	0	lola	NO	msl-1	NO	Nxt1	YES	NO
DRSC06042	0.63	2R	CG11125		2	0	Lmpt	NO	CG12416	NO	Nipped-A	NO	NO
DRSC19385	0.56	X	CG11138	C14orf4	43	5	l(2)dtl	NO	CG4286	NO	nej	YES	NO
DRSC14329	0.39	3R	CG11575		2	0	hyd	NO	CG8878	YES	msl-3	YES	NO
DRSC23384	0.27	X	CG11700		3	3	hoip	NO	dup	NO	msl-2	NO	NO
DRSC14379	0.51	3R	CG11771		5	1	His-Psi:CR31615	NO	eIF3-S9	NO	msl-1	YES	NO
DRSC20678	0.55	X	CG12655		2	0	Hel25E	NO	CG10575	YES	mof	NO	NO
DRSC17876	0.33	X	CG12685		8	1	HDC14424	NO	CG10486	NO	mip120	NO	NO
DRSC06222	0.43	2R	CG12907		62	12	HDC12852	YES	D19B	NO	MED15	YES	NO
DRSC21857	0.49	2R	CG12928		3	0	HDC10050	NO	msl-3	YES	MED14	NO	NO
DRSC06342	1.85	2R	CG13220		3	0	HDC06207	NO	CG32369	YES	lola	NO	NO
DRSC09992	0.63	3L	CG13445		73	14	HDC05653	NO	CG8629	NO	Lmpt	NO	NO
DRSC10080	0.61	3L	CG14075		4	0	HDAC4	NO	CG14127	NO	lilli	NO	NO
DRSC10131	0.67	3L	CG14127	MGC20983	18	4	gfzf	NO	CG7564	YES	l(2)dtl	NO	NO
DRSC14789	1.53	3R	CG14310		4	0	eIF3-S9	NO	CG5585	NO	hyx	NO	NO
DRSC11710	0.64	3L	CG14453		27	6	eIF3-S10	NO	eIF3-S10	YES	hoip	YES	NO
DRSC20506	1.68	X	CG14584		0	0	E2f	NO	CG14675	NO	His-Psi:CR31615	NO	NO
DRSC12227	0.6	3R	CG14641	RBM22	5	1	dup	YES	CG3223	NO	His2B:CG40461 | His2B:CG33870 | His2B:CG33868 | His2B:CG33882 | His2B:CG33894 | His2B:CG33910 | His2B:CG33892 | His2B:CG33876 | His2B:CG33898 | His2B:CG33872 | His2B:CG33908 | His2B:CG33888 | His2B:CG33902 | His2B:CG33890 | His2B:CG33886 | His2B:CG33874 | His2B:CG33884 | His2B:CG33878 | His2B:CG17949 | His2B:CG33906 | His2B:CG33904 | His2B:CG33900 | His2B:CG33880 | His2B:CG33896	YES	NO
DRSC12261	0.65	3R	CG14675		1	0	Dsp1	YES	CG9386	YES	His2B:CG33870 | His2B:CG33868 | His2B:CG33882 | His2B:CG33894 | His2B:CG33910 | His2B:CG33892 | His2B:CG33876 | His2B:CG33898 | His2B:CG33872 | His2B:CG33908 | His2B:CG33888 | His2B:CG33902 | His2B:CG33890 | His2B:CG33886 | His2B:CG33874 | His2B:CG33884 | His2B:CG33878 | His2B:CG17949 | His2B:CG33906 | His2B:CG33900 | His2B:CG33904 | His2B:CG33880 | His2B:CG33896	NO	NO
DRSC17957	2.08	X	CG14799		24	5	dpr9	NO	dmt	YES	His2B:CG33870 | His2B:CG33868 | His2B:CG33882 | His2B:CG33894 | His2B:CG33876 | His2B:CG33892 | His2B:CG33910 | His2B:CG33898 | His2B:CG33872 | His2B:CG33908 | His2B:CG33888 | His2B:CG33902 | His2B:CG33890 | His2B:CG33886 | His2B:CG33874 | His2B:CG33884 | His2B:CG33878 | His2B:CG17949 | His2B:CG33906 | His2B:CG33904 | His2B:CG33900 | His2B:CG33880 | His2B:CG33896	YES	NO
DRSC19620	0.14	X	CG15044		7	1	Dp	NO	CG31211	YES	Hel25E	NO	NO
DRSC25087	1.54	X	CG15321		5	0	dmt	NO	MBD-R2	YES	HDC14424	YES	NO
DRSC02551	0.42	2L	CG16974		6	2	CycE	YES	SF2	NO	HDC06207	YES	NO
DRSC21723	0.15	2L	CG17293		1	0	cul-4	NO	mof	NO	HDAC4	NO	NO
DRSC18134	0.23	X	CG17763		11	1	CR11700	NO	CCKLR-17D3	NO	Hdac3	NO	NO
DRSC29783	0.65	3R	CG17816		15	0	Chro	NO	mXr	NO	Gr59d	YES	NO
DRSC22371	0.38	X	CG1826	BTBD9	2	0	CG8878	NO	HDC05653	NO	gfzf	NO	NO
DRSC28176	1.42	X	CG1908		3	0	CG8233	NO	Lmpt	YES	foi	YES	NO
DRSC24707	1.54	3R	CG1979		2	0	CG7564	NO	CG3563	YES	epsin-like	YES	NO
DRSC02705	1.76	2L	CG2042		2	0	CG7177	NO	Deaf1	NO	eIF-4E	NO	NO
DRSC25407	1.62	4	CG2052		4	0	CG6015	NO	gfzf	YES	eIF3-S9	NO	NO
DRSC29255	1.56	3R	CG2097	SYMPK	3	0	CG5514	NO	Act5C	NO	eIF3-S10	YES	NO
DRSC14280	1.94	3R	CG31119	HDAC11	7	1	CG4400	NO	HDAC4	NO	Dsp1	NO	NO
DRSC15361	1.74	3R	CG31121		4	0	CG3825	NO	Pcf11	NO	dpr9	NO	NO
DRSC16143	1.75	3R	CG31159	GFM2	1	0	CG3563	NO	RpS6	YES	dpr3	NO	NO
DRSC25666	0.44	3R	CG31177		0	0	CG34434	NO	CR11700	NO	dpr15	NO	NO
DRSC15115	1.75	3R	CG31223		3	0	CG34420	NO	CG14220	YES	dos	NO	NO
DRSC01361	3.62	2L	CG31769		1	0	CG32486	NO	Osi22	NO	dmt	NO	NO
DRSC22067	0.39	2L	CG31832		3	0	CG32428	YES	cul-4	NO	Deaf1	NO	NO
DRSC09265	1.8	3L	CG32121		6	0	CG32369	NO	atms	NO	Dab	YES	NO
DRSC00576	0.43	2L	CG3213		17	2	CG31258	NO	Smg6	NO	D19A	NO	NO
DRSC15468	0.68	3R	CG3223		20	4	CG2469	NO	CG1135	YES	CycA	NO	NO
DRSC08413	0.42	3L	CG32486		78	21	CG15628	YES	ssh	NO	Csl4	YES	NO
DRSC19690	1.96	X	CG32647		2	0	CG14675	NO	Nxt1	NO	CR11700	NO	NO
DRSC17990	1.9	X	CG32683		69	14	CG14641	NO	CG9797	YES	CG9797	NO	NO
DRSC10585	0.65	3L	CG33269		59	16	CG14220	NO	Trf2	NO	CG9775	YES	NO
DRSC10584	0.44	3L	CG33270		51	13	CG12907	YES	CG8636	NO	CG9386	YES	NO
DRSC28742	1.78	2L	CG33302		7	0	CG12416	NO	foi	NO	CG8878	NO	NO
DRSC12574	1.48	3R	CG34127		18	6	CG1135	NO	CG31258	NO	CG8564	NO	NO
DRSC22012	0.42	2R	CG3493	GOLGA4	14	2	CG10960	NO	CG1832	NO	CG8233	NO	NO
DRSC15241	1.69	3R	CG3678, CG17556	CG3678: TTC35; CG17556: TTC35	2	0	cdc2	NO	lilli	NO	CG7568	NO	NO
DRSC26013	0.5	2R	CG3825		2	0	Cbp80	YES	Rtf1	NO	CG7379	YES	NO
DRSC10386	0.52	3L	CG3893		9	0	cad	NO	CG3363	YES	CG6015	NO	NO
DRSC22579	0.49	2R	CG40130		0	0	Bx	NO	kto	YES	CG5758	YES	NO
DRSC04459	0.64	2R	CG4286		3	1	atms	NO	CG31223	YES	CG5585 | CG6434	NO	NO
DRSC19896	1.72	X	CG4400	BRMS1L	6	0	Act5C	YES	Nrx-1	NO	CG5514	NO	NO
DRSC24444	2.09	3L	CG4641		9	0	14-3-3epsilon	NO	kay	YES	CG5146	YES	NO
DRSC02784	0.59	2L	CG4839		9	0	Sfmbt	NO	CG8211	NO	CG40130	NO	NO
DRSC02820	1.84	2L	CG5155	ARMC4	5	0	HDC16185	NO	CG5755	NO	CG3563	NO	NO
DRSC11778	0.67	3L	CG5585	RBBP5	3	0	HDC05694	NO	geminin	YES	CG34420	NO	NO
DRSC02876	2.09	2L	CG5681		8	2	HDC00125	NO	CG13220	YES	CG3363	NO	NO
DRSC25145	0.36	2R	CG5726		5	0	dpr3	YES	csul	NO	CG33270	NO	NO
DRSC02888	3.05	2L	CG5755		1	0	CG8726	NO	Nipped-A	YES	CG33269	NO	NO
DRSC02889	0.48	2L	CG5758		63	13	CG8629	YES	CG34420	NO	CG32486	YES	NO
DRSC19970	1.64	X	CG6023		9	0	CG5726	NO	skd	YES	CG32369	NO	NO
DRSC23372	0.41	3L	CG7177		4	0	CG3678 | CG17556	YES	CG14453	NO	CG32133	NO	NO
DRSC20029	0.54	X	CG7274	ARID4B	3	0	CG3363	NO	CstF-64	NO	CG32121	NO	NO
DRSC16237	0.52	3R	CG7379	ING1	25	2	CG31832	NO	CG31159	NO	CG31258	YES	NO
DRSC10880	0.48	3L	CG7564	LUC7L2	5	3	CG16974	YES	CG11575	YES	CG31211	NO	NO
DRSC28378	1.88	3R	CG7568	WDR69	2	0	caz	NO	CG14799	NO	CG3056	YES	NO
DRSC29623	0.1	3L	CG7597	CDC2L5	3	0	ari-1	NO	CG32683	NO	CG2469	NO	NO
DRSC09681	0.55	3L	CG7600	FAM91A1	6	3		NO	CG4756	NO	CG2097	NO	NO
DRSC04893	0.125	2R	CG7843	ARS2	1	0	srp	NO	CG15044	NO	CG1979	NO	NO
DRSC27212	1.64	3L	CG7853	SLC35B3	5	0	Sfmbt	NO	CG12655	NO	CG1832	NO	NO
DRSC10997	0.34	3L	CG8564		1	0	Nipped-A	NO	CG15628	NO	CG16812	YES	NO
DRSC11023	0.58	3L	CG8629		6	3	nej	YES	sens	YES	CG15628	NO	NO
DRSC26566	1.92	2R	CG8726	PXK	1	0	lilli	YES		NO	CG14799	NO	NO
DRSC20179	0.36	X	CG9281	ABCF2	10	2	Jra	NO	Gr59d	NO	CG14453	NO	NO
DRSC16485	0.31	3R	CG9386	C4orf23	0	0	dos	NO	CG40130	YES	CG12907	YES	NO
DRSC20690	0.28	X	CG9572		5	2	dom	NO	Csl4	YES	CG12416	NO	NO
DRSC19345	0.32	X	CG9634		7	2		NO	CR32314	NO	CG11771	NO	NO
DRSC22667	0.3	3R	CG9775		11	0	CG8211	NO	AcCoAS	NO	CG11575	YES	NO
DRSC29073	0.49	3R	CG9797		6	0	CG5758	NO	Bx	YES	CG11451	YES	NO
DRSC22961	1.52	3L	CR32314		6	1	CG3363	NO	CG12928	YES	CG11006	NO	NO
DRSC22664	0.49	2L	Csl4	EXOSC1	4	0	CG32486	NO	CG4641	YES	CG10960	YES	NO
DRSC16616	1.78	3R	CstF-64	CSTF2T	27	2	CG10743	NO	Gr98c	YES	CG10743	YES	NO
DRSC07599	1.61	2R	csul	PRMT5	5	0		NO	HDC16185	YES	CG10660	NO	NO
DRSC09132	0.42	3L	CycA	CCNA2	1	0		YES	Unr	NO	cdc2	YES	NO
DRSC03714	0.2	2L	CycK		4	0		NO	Jra	NO	caz	NO	NO
DRSC03307	1.68	2L	Cyp6a16Psi		9	0		NO	CG1908	NO	cad	NO	NO
DRSC11140	0.41	3L	Dab	DAB2	7	0		NO	trr	NO	Atu	YES	NO
DRSC14188	0.56	3R	dpr15		16	2		NO		NO	kay	YES	NO
DRSC25267	1.66	3R	dpr9		14	0		YES		NO	CG1908	YES	NO
DRSC14986	0.45	3R	dpr9		32	9		YES		NO		YES	NO
DRSC16655	0.42	3R	E2f		11	1		YES		NO	dom	YES	NO
DRSC23583	0.46	3L	eIF-4E	EIF4E	1	0		NO		NO	Smr	YES	NO
DRSC07608	1.5	2R	elk	KCNH8	1	0		NO		NO		NO	NO
DRSC22553	0.48	2R	Gr59d		2	0		NO		YES		YES	NO
DRSC26546	1.58	3R	Gr98c		2	0		NO		YES		NO	NO
DRSC20167	0.48	X	Grip128	TUBGCP5	4	0		NO		YES		NO	NO
DRSC16689	0.64	3R	GstD8		11	1		NO		NO	srp	NO	NO
DRSC12352	0.56	3R	Hdac3	HDAC3	7	0		NO		NO	CG8211	YES	NO
DRSC03760	0.31	2L	His-Psi:CR31616, His-Psi:CR31615		77	67		NO		NO		NO	NO
DRSC03547	1.99	2L	homer	HOMER2	13	1		NO		NO		NO	NO
DRSC16971	0.5	3R	hyd	EDD1	2	1		YES		NO		NO	NO
DRSC00652	0.44	2L	ia2	PTPRN	78	9		NO		NO		YES	NO
DRSC27606	1.28	2R	Jra	JUND	2	0		YES		YES		NO	NO
DRSC10983	1.77	3L	kto	MED12L	0	0		NO		YES		NO	NO
DRSC26021	0.5	2R	l(2)dtl		1	0		YES		NO		YES	NO
DRSC26919	1.53	2L	Liprin-alpha	PPFIA1	2	0		NO		NO		NO	NO
DRSC27862	0.43	2R	lola		11	0		YES		NO		YES	NO
DRSC29636	0.52	X	m		38	0		YES		YES		NO	NO
DRSC04702	0.59	2R	mAcR-60C	CHRM3	84	24		NO		YES		NO	NO
DRSC06309	0.46	2R	MCPH1		4	2		YES		YES		NO	NO
DRSC06960	1.97	2R	mip120	LIN54	10	3		NO		NO		YES	NO
DRSC18644	2	X	mus81	MUS81	2	1		NO		NO		NO	NO
DRSC01946	5.57	2L	nAcRalpha-34E	CHRNA7	2	0		NO		NO		NO	NO
DRSC16184	1.55	3R	Nrx-1		5	0		NO		YES		NO	NO
DRSC28865	0.52	2R	Nxt1	NXT1	0	0		YES		YES		YES	NO
DRSC28374	2	3R	Osi2		2	0		NO		NO		YES	NO
DRSC27176	0.45	3R	Osi22		4	0		NO		YES		NO	NO
DRSC17219	2.76	4	pho		4	0		NO		NO		NO	NO
DRSC12323	0.62	3R	Pi4KIIalpha	PI4K2B	18	4		NO		NO		YES	NO
DRSC03591	0.32	2L	pim		4	0		NO		NO		NO	NO
DRSC23503	0.24	2L	PNUTS	PPP1R10	5	0		NO		NO		NO	NO
DRSC23312	0.4	2R	PpD5		3	0		NO		NO		NO	NO
DRSC07519	0.36	2R	Psi	FUBP1	18	2		NO		NO		NO	NO
DRSC20364	0.56	X	ran	RAN	7	1		NO		NO		YES	NO
DRSC23541	0.46	2R	RnrS	RRM2	2	0		YES		NO		NO	NO
DRSC25010	0.36	X	RpS6	RPS6	2	0		NO		YES		YES	NO
DRSC29803	0.61	X	sbr	NXF1	1	0		YES		NO		YES	NO
DRSC16845	0.43	3R	SF2	SFRS1	3	0		NO		YES		NO	NO
DRSC19564	0.41	X	Shawn, Tyler	Shawn: SLC25A40	2	1		NO		NO		NO	NO
DRSC11898	1.88	3L	skd	THRAP2	6	0		NO		YES		YES	NO
DRSC27336	0.5	2R	skf	MPP7	4	0		NO		NO		NO	NO
DRSC27834	0.22	2L	Smg5	SMG5	1	0		NO		NO		NO	NO
DRSC27703	0.25	3R	Smg6	SMG6	2	0		NO		YES		YES	NO
DRSC25781	0.38	X	Smr		8	0		YES		NO		YES	NO
DRSC06458	1.67	2R	snoRNA:U31:54Ec, snoRNA:snR38:54Eb, snoRNA:U27:54Eb, snoRNA:snR38:54Ec, snoRNA:U27:54Ec, snoRNA:snR38:54Ea, snoRNA:U31:54Ed, Uhg1, snoRNA:U31:54Eb, snoRNA:U29:54Ed, snoRNA:U27:54Ea		13	4		NO		NO		NO	NO
DRSC28782	0.53	3R	ssh		1	0		NO		YES		NO	NO
DRSC25879	0.42	X	sta	RPSA	3	0		NO		NO		NO	NO
DRSC15332	0.44	3R	stumps		17	2		NO		NO		YES	NO
DRSC18839	0.17	X	su(s)		6	0		NO		NO		NO	NO
DRSC09741	0.58	3L	Tektin-C	TEKT1	14	1		YES		NO		YES	NO
DRSC11303	0.28	3L	TfIIEalpha	GTF2E1	9	1		NO		NO		NO	NO
DRSC17083	1.6	3R	tin		7	0		NO		NO		NO	NO
DRSC26920	1.43	3L	Unr	CSDE1	2	0		NO		YES		NO	NO
DRSC19968	0.23	X	upd3		10	0		YES		NO		NO	NO
DRSC27316	0.38	2R	Upf3	UPF3B	2	0		NO		NO		NO	NO
DRSC17097	0.47	3R	yemalpha	FLJ25778	11	1		NO		NO		NO	NO
DRSC00267	0.46	2L	MED15	PCQAP	117	45		N/A	N/A	N/A	N/A	N/A	N/A
DRSC09795	0.69	3L	CG10743	PPFIBP1	93	13	MCPH1	N/A	N/A	N/A	N/A	N/A	N/A
DRSC11697	0.61	3L	CG32428		132	20	CG16812	N/A	Hel25E	N/A	CstF-64	N/A	N/A
DRSC13053	0.26	3R	CG3563		248	117	CG10486	N/A	N/A	N/A	N/A	N/A	N/A
DRSC09450	0.43	3L	Lmpt	FHL2	258	28		N/A	N/A	N/A	N/A	N/A	N/A
DRSC05106	0.33	2R	mXr	GRM8	101	11		N/A	N/A	N/A	N/A	N/A	N/A
DRSC03502	0.49	2L	cad	CDX2	279	146	raw	N/A	N/A	N/A	N/A	N/A	N/A
DRSC10133	0.65	3L	CG14129		195	30	geminin	N/A	N/A	N/A	N/A	N/A	N/A
DRSC18492	0.48	X	CG3056		223	52	CG4699	N/A	N/A	N/A	N/A	N/A	N/A
DRSC11048	0.6	3L	CG32133		437	49	CG31211	N/A	N/A	N/A	N/A	N/A	N/A
DRSC22786	0.16	3L	Deaf1	DEAF1	58	12		N/A	N/A	N/A	N/A	N/A	N/A
DRSC14703	0.59	3R	epsin-like	CLINT1	117	15		N/A	N/A	N/A	N/A	N/A	N/A
DRSC08235	0.48	3L	MED14	CRSP2	100	6		N/A	N/A	N/A	N/A	N/A	N/A
DRSC13670	0.47	3R	nAcRalpha-96Aa	CHRNA3	234	105		N/A	N/A	N/A	N/A	N/A	N/A
DRSC04050	0.64	2R	otp	OTP	191	19		N/A	N/A	N/A	N/A	N/A	N/A
DRSC09263	0.54	3L	sens		810	477		N/A	N/A	N/A	N/A	N/A	N/A
DRSC16884	1.53	3R	TfIIFbeta	GTF2F2	82	6		N/A	N/A	N/A	N/A	N/A	N/A
DRSC00256	0.47	2L	CG15628		448	152	D19B	N/A	ND	N/A	N/A	N/A	N/A
DRSC02519	0.44	2L	CG16812		107	15	D19A	N/A	N/A	N/A	N/A	N/A	N/A
DRSC00033	0.4	2L	HDC00125 ('+' in Stolc et al) ('+' in Hild et al)		34	9		N/A	N/A	N/A	N/A	N/A	N/A
DRSC05237	0.42	2R	HDC05653 ('+' in Stolc et al) ('+' in Hild et al)		236	116		N/A	N/A	N/A	N/A	N/A	N/A
DRSC21860	0.43	2R	HDC05694 ('+' in Hild et al)		5	0		N/A	N/A	N/A	N/A	N/A	N/A
DRSC05425	0.48	2R	HDC06207 ('+' in Stolc et al) ('+' in Hild et al)		892	645		N/A	N/A	N/A	N/A	N/A	N/A
DRSC05715	0.33	2R	HDC07108 ('+' in Stolc et al) ('+' in Hild et al)		244	93		N/A	N/A	N/A	N/A	N/A	N/A
DRSC09294	0.39	3L	HDC10050 ('+' in Stolc et al) ('+' in Hild et al)		30	9		N/A	N/A	N/A	N/A	N/A	N/A
DRSC12785	0.3	3R	HDC12852 ('+' in Stolc et al)		36	4		N/A	N/A	N/A	N/A	N/A	N/A
DRSC13340	0.39	3R	HDC14424 ('+' in Stolc et al) ('+' in Hild et al)		806	488		N/A	N/A	N/A	N/A	N/A	N/A
DRSC13727	0.48	3R	HDC15639 ('+' in Stolc et al)		35	9		N/A	N/A	N/A	N/A	N/A	N/A
DRSC26753	1.64	3R	HDC16185 ('+' in Stolc et al)		8	0		N/A	N/A	N/A	N/A	N/A	N/A
DRSC17554	0.44	X	HDC17958 ('+' in Stolc et al) ('+' in Hild et al)		697	433		N/A	N/A	N/A	N/A	N/A	N/A
DRSC19217	0.12	X	HDC19473 ('+' in Stolc et al) ('+' in Hild et al)		13	2		N/A	N/A	N/A	N/A	N/A	N/A
DRSC22703	0.45	X	HDC19721 ('+' in Hild et al)		5	2		N/A	N/A	N/A	N/A	N/A	N/A
DRSC20849	0.53	2Rh	HDC20253		0	0		N/A	N/A	N/A	N/A	N/A	N/A
DRSC21202	0.25	U	HDC20586 ('+' in Hild et al)		2	0		N/A	N/A	N/A	N/A	N/A	N/A
DRSC21223	0.23	2Rh	HDC20606		1	0		N/A	N/A	N/A	N/A	N/A	N/A
DRSC04624	1.77	2R	Mov34	PSMD7	11	1		N/A		N/A		N/A	N/A
DRSC11947	0.67	3L	Qm		0	0		N/A		N/A		N/A	N/A
DRSC10798	0.57	3L	RpL10Ab	RPL10A	12	3		N/A	N/A	N/A	N/A	N/A	N/A
DRSC26217	0.43	2R	RpL11	RPL11	1	0		N/A	N/A	N/A	N/A	N/A	N/A
DRSC03416	0.53	2L	RpL13	RPL13	1	0		N/A	N/A	N/A	N/A	N/A	N/A
DRSC11269	0.63	3L	RpL14	RPL14	5	0		N/A	N/A	N/A	N/A	N/A	N/A
DRSC20963	0.44	3Lh	RpL15		3	0		N/A	N/A	N/A	N/A	N/A	N/A
DRSC29971	0.6	X	RpL17	RPL17	3	0		N/A	N/A	N/A	N/A	N/A	N/A
DRSC22323	0.38	3L	RpL18	RPL18	6	0		N/A	N/A	N/A	N/A	N/A	N/A
DRSC07538	0.38	2R	RpL18A	LOC285053	7	0		N/A	N/A	N/A	N/A	N/A	N/A
DRSC04649	0.49	2R	RpL19	RPL19	3	1		N/A	N/A	N/A	N/A	N/A	N/A
DRSC03704	0.63	2L	RpL21	RPL21, LOC729402	2	0		N/A	N/A	N/A	N/A	N/A	N/A
DRSC25025	0.36	X	RpL22	RPL22	3	0		N/A	N/A	N/A	N/A	N/A	N/A
DRSC04648	0.63	2R	RpL23	RPL23	2	0		N/A	N/A	N/A	N/A	N/A	N/A
DRSC25828	0.41	3L	RpL23A	hCG_16001	5	0		N/A	N/A	N/A	N/A	N/A	N/A
DRSC10726	0.61	3L	RpL26	RPL26	9	0		N/A	N/A	N/A	N/A	N/A	N/A
DRSC25890	0.4	3R	RpL27	RPL27	2	0		N/A	N/A	N/A	N/A	N/A	N/A
DRSC08293	0.53	3L	RpL28	RPL28	3	1		N/A	N/A	N/A	N/A	N/A	N/A
DRSC16835	0.53	3R	RpL32	RPL32	6	1		N/A	N/A	N/A	N/A	N/A	N/A
DRSC12302	0.51	3R	RpL35A	RPL35A	1	0		N/A	N/A	N/A	N/A	N/A	N/A
DRSC21646	0.34	X	RpL37a	RPL37	4	0		N/A	N/A	N/A	N/A	N/A	N/A
DRSC25032	0.48	3R	RpL4	RPL4	2	0		N/A	N/A	N/A	N/A	N/A	N/A
DRSC29038	0.63	2L	RpL5		1	0		N/A	N/A	N/A	N/A	N/A	N/A
DRSC25982	0.4	3R	RpL6	RPL6	4	0		N/A	N/A	N/A	N/A	N/A	N/A
DRSC29340	0.51	2L	RpL7	RPL7, hCG_31916	6	0		N/A	N/A	N/A	N/A	N/A	N/A
DRSC28833	0.38	X	RpL7A	RPL7A	1	0		N/A	N/A	N/A	N/A	N/A	N/A
DRSC29905	0.65	3L	RpL8	RPL8	4	0		N/A	N/A	N/A	N/A	N/A	N/A
DRSC11878	0.61	3L	RpLP0	RPLP0	2	0		N/A	N/A	N/A	N/A	N/A	N/A
DRSC23411	0.39	2L	RpLP1	RPLP1	2	0		N/A	N/A	N/A	N/A	N/A	N/A
DRSC07539	0.57	2R	RpLP2	RPLP2	27	3		N/A	N/A	N/A	N/A	N/A	N/A
DRSC22700	0.29	2R	RpS11	RPS11	0	0		N/A	N/A	N/A	N/A	N/A	N/A
DRSC03419	0.54	2L	RpS13	RPS13	4	1		N/A	N/A	N/A	N/A	N/A	N/A
DRSC23462	0.36	2R	RpS15	RPS15	5	0		N/A	N/A	N/A	N/A	N/A	N/A
DRSC19831	0.57	X, 2R	RpS15Ab, RpS15Aa		6	0		N/A	N/A	N/A	N/A	N/A	N/A
DRSC04442	0.65	2R	RpS16	RPS16	2	1		N/A	N/A	N/A	N/A	N/A	N/A
DRSC11271	0.63	3L	RpS17	RPS17	4	0		N/A	N/A	N/A	N/A	N/A	N/A
DRSC07540	0.43	2R	RpS18	RPS18	1	0		N/A	N/A	N/A	N/A	N/A	N/A
DRSC28412	0.43	2R	RpS24	RPS24	5	0		N/A	N/A	N/A	N/A	N/A	N/A
DRSC29946	0.6	3R	RpS27	RPS27	7	0		N/A	N/A	N/A	N/A	N/A	N/A
DRSC16433	0.64	3R	RpS29, snoRNA:783	RpS29: RPS29	3	0		N/A	N/A	N/A	N/A	N/A	N/A
DRSC11272	0.57	3L	RpS4	RPS4X	1	0		N/A	N/A	N/A	N/A	N/A	N/A
DRSC00445	0.26	2L			13	3		N/A	N/A	N/A	N/A	N/A	N/A
DRSC14104	0.29	NA			11	5		N/A	N/A	N/A	N/A	N/A	N/A
DRSC21210	0.2	NA			19	7		N/A	N/A	N/A	N/A	N/A	N/A
DRSC36508	0.39	2L			3	0		N/A	N/A	N/A	N/A	N/A	N/A
DRSC03788	0.35	2L			0	0		N/A	N/A	N/A	N/A	N/A	N/A
Blue
Green
Orange

## Sheet: Sheet2
Gene	Human Homologene	Yeast Homologene	17 bp Matches	19 bp Matches	Positive regulators from cherry and val overlap and duplicates deleted	Validation amplicons (proX2-DHS)	proX2-DHS secondary screen	CES13 validation list	proX2-CES13	CG2960 overlaps	pCG2960-roX2-DHS	Functional information (get rid of this)		Gene ontology category				SYMBOL	GO_BIOLOGICAL_PROCESS	GO_MOLECULAR_FUNCTION	Passes all three secondary screens
Act5C	ACTG1	ACT1	4	3	trr		YES	MCPH1	YES	trr	YES	actin									YES
atms	PAF1		1	0	Smg1		YES	l(2)05070	YES	stumps	YES	Paf1									YES
Atu	LEO1	LEO1	3	0	Sin3A		YES	Rho1	YES	Smg6	YES	Leo1 Paf complex									YES
Bx	LMO1		20	1	Rho1		YES	D19A	YES	Sin3A	YES	transcription factor						14-3-3epsilon	Ras protein signal transduction ; GO:0007265 | non-traceable author statement <newline> imaginal disc development ; GO:0007444 | traceable author statement <newline> mitotic checkpoint ; GO:0007093 | traceable author statement <newline> response to radiat	diacylglycerol-activated phospholipid-dependent protein kinase C inhibitor activity ; GO:0004863 | non-traceable author statement <newline> transcription regulator activity ; GO:0030528 | inferred from electronic annotation <newline> protein domain specif	YES
caz	FUS		1	0	puc		YES	CG3893	YES	sens	YES	TFIID complex						Act42A	cytoskeleton organization and biogenesis ; GO:0007010 | inferred from sequence or structural similarity <newline> cytokinesis ; GO:0000910 | inferred from mutant phenotype	structural constituent of cytoskeleton ; GO:0005200 | inferred from sequence or structural similarity <newline> ATP binding ; GO:0005524 | inferred from electronic annotation <newline> protein binding ; GO:0005515 | inferred from electronic annotation	YES
Cbp80	NCBP1		2	0	Pcf11		YES	CG32428	YES	sbr	YES	RNA cap-binding protein						Act57B	cytoskeleton organization and biogenesis ; GO:0007010 | inferred from sequence or structural similarity <newline> cytokinesis ; GO:0000910 | inferred from mutant phenotype <newline> heart development ; GO:0007507 | non-traceable author statement <newline>	structural constituent of cytoskeleton ; GO:0005200 | inferred from sequence or structural similarity <newline> glucuronosyltransferase activity ; GO:0015020 | non-traceable author statement <newline> ATP binding ; GO:0005524 | inferred from electronic an	YES
cdc2	CDC2		1	0	nAcRalpha-96Aa		YES	CG4699	YES	RpS6	YES	cdc2						Act79B	cytoskeleton organization and biogenesis ; GO:0007010 | inferred from sequence or structural similarity	structural constituent of cytoskeleton ; GO:0005200 | inferred from sequence or structural similarity <newline> ATP binding ; GO:0005524 | inferred from electronic annotation <newline> protein binding ; GO:0005515 | inferred from electronic annotation	YES
CG10486			2	0	mof		YES	Smg1	YES	puc	YES	membrane cation transport						Atu	biological_process ; GO:0008150 | no biological data available	molecular_function ; GO:0003674 | no biological data available	YES
CG10743	PPFIBP1		93	13	MCPH1		YES	dpr3	NO	Papst2	YES	receptor signaling						Bx	imaginal disc-derived wing morphogenesis ; GO:0007476 | inferred from genetic interaction with ap AND inferred from mutant phenotype <newline> leg disc development ; GO:0035218 | inferred from mutant phenotype <newline> leg segmentation ; GO:0035286 | inf	transcription regulator activity ; GO:0030528 | inferred from electronic annotation <newline> zinc ion binding ; GO:0008270 | inferred from electronic annotation	YES
CG1135	MCRS1		4	0	l(2)05070		YES	mAcR-60C	YES	nAcRalpha-96Aa	YES	forkhead domain TF						cdc2c	G1/S transition of mitotic cell cycle ; GO:0000082 | inferred from sequence or structural similarity <newline> G2/M transition of mitotic cell cycle ; GO:0000086 | inferred from sequence or structural similarity <newline> protein amino acid phosphorylatio	cyclin-dependent protein kinase activity ; GO:0004693 | inferred from sequence or structural similarity <newline> protein serine/threonine kinase activity ; GO:0004674 | non-traceable author statement <newline> receptor signaling protein serine/threonine	YES
CG11451			2	0	hyx		YES	mle	YES	mXr	YES	cell communication						Cdk5alpha	protein amino acid phosphorylation ; GO:0006468 | inferred from sequence or structural similarity <newline> regulation of progression through cell cycle ; GO:0000074 | inferred from electronic annotation	cyclin-dependent protein kinase activity ; GO:0004693 | inferred from sequence or structural similarity <newline> cyclin-dependent protein kinase 5 activator regulator activity ; GO:0016536 | inferred from sequence or structural similarity with MGD:Cdk5r;	YES
CG14220	SUDS3		7	0	foi		YES	CG11451	YES	ia2	YES	Sin3A complex member						CG11771	protein targeting to mitochondrion ; GO:0006626 | inferred from electronic annotation <newline> proteolysis ; GO:0006508 | inferred from electronic annotation	oligopeptidase A activity ; GO:0008944 | inferred from sequence or structural similarity with EMBL:D90916; protein_id:BAA18678	YES
CG16975	L3MBTL2		3	0	CycA		YES	CG34434	YES	HDC05653	YES	transcription factor repressor related to Danny reinberg						CG14584	-	-	YES
CG1832			5	0	CG8636		YES	HDC10050	YES	geminin	YES	transcription factor						CG15321	-	-	YES
CG2469	CTR9	CTR9	5	0	CG5146		YES	CG5514	YES	E2f	YES	paf component						CG17763	-	-	YES
CG31211	C6orf111		62	3	CG34422		YES	puc	YES	Dp	YES	No known function						CG2052	cell proliferation ; GO:0008283 | inferred from electronic annotation <newline> nucleobase, nucleoside, nucleotide and nucleic acid metabolic process ; GO:0006139 | inferred from electronic annotation <newline> regulation of transcription from RNA polymer	transcription regulator activity ; GO:0030528 | inferred from electronic annotation <newline> nucleic acid binding ; GO:0003676 | inferred from electronic annotation <newline> zinc ion binding ; GO:0008270 | inferred from electronic annotation	YES
CG31258			2	0	CG33270		YES	zfh1	YES	dom	YES	No known function						CG2469	-	binding ; GO:0005488 | inferred from electronic annotation	YES
CG32369			2	0	CG1832		YES	msl-2	YES	cul-4	YES	proteolysis						CG31223	-	-	YES
CG32428			132	20	CG16812		YES	Hel25E	YES	CstF-64	YES	No function						CG31258	-	-	YES
CG3363			1	0	CG11451		YES	m	YES	CG8636	YES	No known function						CG32369	ATP-dependent proteolysis ; GO:0006510 | inferred from electronic annotation <newline> carbohydrate metabolic process ; GO:0005975 | inferred from electronic annotation	ATP-dependent peptidase activity ; GO:0004176 | inferred from electronic annotation <newline> hydrolase activity, hydrolyzing O-glycosyl compounds ; GO:0004553 | inferred from electronic annotation <newline> protein binding ; GO:0005515 | inferred from el	YES
CG3563			248	117	CG10486		YES	CG31177	YES	CG7600	YES	No known function						CG32626	purine base metabolic process ; GO:0006144 | inferred from electronic annotation <newline> purine ribonucleoside monophosphate biosynthetic process ; GO:0009168 | inferred from electronic annotation	AMP deaminase activity ; GO:0003876 | inferred from sequence or structural similarity with UniProt:Q01432 AND inferred from sequence or structural similarity with UniProt:Q01433	YES
CG4699			7	0	upd3		YES	Grip128	YES	CG4699	YES	No known function--offtarget is actin binding protein						CG3563	-	-	YES
CG4756	SAP30L		9	0	srp		YES	CG6023	YES	CG4641	YES	Sin3associated protein						CG3678	-	-	YES
CG5146			18	2	lilli		YES	CG5681	YES	CG3825	YES	No known function						CG3893	-	-	YES
CG5514			5	0	HDC14300		YES	dom	YES	CG34422	YES	cell wall??						CG4286	-	-	YES
CG6015	CDC40		1	0	CG8211		YES	brm	YES	CG32428	YES	Splicing factor						CG4928	muscle contraction ; GO:0006936 | inferred from electronic annotation	molecular_function ; GO:0003674 | no biological data available	YES
CG8211	INTS2		6	0	RnrS		YES	CG9572	YES	CG17816	YES	Integrator complex RNA Pol II associated 3' end formation						CG7177	JNK cascade ; GO:0007254 | inferred from electronic annotation <newline> MAPKKK cascade ; GO:0000165 | inferred from electronic annotation <newline> intracellular signaling cascade ; GO:0007242 | inferred from electronic annotation <newline> protein amino	kinase activity ; GO:0016301 | inferred from electronic annotation <newline> protein kinase activity ; GO:0004672 | inferred from electronic annotation <newline> receptor signaling protein serine/threonine kinase activity ; GO:0004702 | inferred from elec	YES
CG8233	FLJ10081		12	2	Rho1		YES	HDC00125	YES	CG16974	YES	no known function but conserved (off-target bhr--regulator of twist TF)						CG7379	apoptosis ; GO:0006915 | inferred from electronic annotation <newline> cell cycle ; GO:0007049 | inferred from electronic annotation <newline> induction of apoptosis ; GO:0006917 | inferred from electronic annotation <newline> regulation of progression th	acetyltransferase activity ; GO:0016407 | inferred from electronic annotation <newline> protein binding ; GO:0005515 | inferred from electronic annotation <newline> zinc ion binding ; GO:0008270 | inferred from electronic annotation	YES
CG8636			7	0	MCPH1		YES	HDC19473	YES	CG15321	YES	translation initiation factor						CG7597	protein amino acid phosphorylation ; GO:0006468 | inferred from sequence or structural similarity <newline> mitosis ; GO:0007067 | inferred from electronic annotation <newline> regulation of progression through cell cycle ; GO:0000074 | inferred from elec	cyclin-dependent protein kinase activity ; GO:0004693 | inferred from sequence or structural similarity <newline> RNA polymerase subunit kinase activity ; GO:0008353 | inferred from sequence or structural similarity with SGD_LOCUS:CTK1; SGD:S0001622 <newl	YES
CG8878			5	0	kay		YES	2L1928000	YES	CG14641	YES	kinase activity						CG7843	response to arsenic ; GO:0046685 | inferred from sequence or structural similarity with EMBL:AF082871; protein_id:AAD17774 <newline> defense response ; GO:0006952 | inferred from electronic annotation <newline> response to toxin ; GO:0009636 | inferred fr	nucleotide binding ; GO:0000166 | inferred from electronic annotation	YES
Chro			2	0	CG5726		YES	dos	YES	CG1135	YES	chromatin architecture						CG8878	protein amino acid phosphorylation ; GO:0006468 | non-traceable author statement	protein kinase activity ; GO:0004672 | non-traceable author statement <newline> protein serine/threonine kinase activity ; GO:0004674 | inferred from sequence or structural similarity with EMBL:AF080253 <newline> ATP binding ; GO:0005524 | inferred from e	YES
cul-4	CUL4B		5	0			YES	nej	YES	CG10486	YES	ubiquitin-ligase						CG9775	-	-	YES
CycE	CCNE1		2	0			YES	Papst2	YES	Cbp80	YES	cyclin E						Chro	establishment and/or maintenance of chromatin architecture ; GO:0006325 | non-traceable author statement <newline> chromatin assembly or disassembly ; GO:0006333 | inferred from electronic annotation	chromatin binding ; GO:0003682 | inferred from electronic annotation	YES
D19A			16	4			YES	CG15321	YES	Bx	YES	transcription factor						CR32314	-	-	YES
D19B			12	1			YES	Cpr31A	YES	brm	YES	transcription factor						Csl4	mRNA processing ; GO:0006397 | inferred from sequence or structural similarity with SGD_LOCUS:CSL4; SGD:S0005176 <newline> rRNA metabolic process ; GO:0016072 | inferred from electronic annotation	3'-5'-exoribonuclease activity ; GO:0000175 | inferred from sequence or structural similarity with SGD_LOCUS:CSL4; SGD:S0005176 <newline> nucleic acid binding ; GO:0003676 | inferred from electronic annotation	YES
dmt			1	0			YES	Sfmbt	YES	2L1928000	YES	nuclear nervous system development						cul-4	induction of apoptosis ; GO:0006917 | inferred from electronic annotation <newline> proteolysis ; GO:0006508 | inferred from electronic annotation <newline> regulation of progression through cell cycle ; GO:0000074 | inferred from electronic annotation	ubiquitin-protein ligase activity ; GO:0004842 | inferred from sequence or structural similarity with SGD_LOCUS:CDC53; SGD:S0002290	YES
dom		SWR1	10	1			YES	caz	YES	nAcRalpha-96Aa	YES	SWR1 ATP-dependent helicase						CycA	regulation of mitosis ; GO:0007088 | inferred from expression pattern <newline> peripheral nervous system development ; GO:0007422 | traceable author statement <newline> mitosis ; GO:0007067 | inferred from mutant phenotype <newline> mitotic sister chroma	cyclin-dependent protein kinase regulator activity ; GO:0016538 | non-traceable author statement <newline> kinase activator activity ; GO:0019209 | inferred from electronic annotation	YES
dos			6	0			YES	CG1979	YES	nAcRalpha-96Aa	YES	SH2/SH3 protein receptor						CycE	regulation of protein amino acid phosphorylation ; GO:0001932 | inferred from direct assay <newline> JAK-STAT cascade ; GO:0007259 | inferred from genetic interaction with hop <newline> cell adhesion ; GO:0007155 | inferred from mutant phenotype <newline>	cyclin-dependent protein kinase regulator activity ; GO:0016538 | inferred from direct assay <newline> kinase activator activity ; GO:0019209 | inferred from electronic annotation	YES
Dp	TFDP2		3	0			YES	CG2052	YES	kay	YES	Transcription factor related to E2F						CycK	RNA elongation from RNA polymerase II promoter ; GO:0006368 | inferred from electronic annotation <newline> regulation of transcription from RNA polymerase II promoter ; GO:0006357 | inferred from electronic annotation <newline> regulation of progression	cyclin-dependent protein kinase regulator activity ; GO:0016538 | inferred from sequence or structural similarity with EMBL:AF060517 <newline> kinase activator activity ; GO:0019209 | inferred from electronic annotation <newline> transcription regulator a	YES
dpr3			9	2			YES		YES	CG1908	YES	No known function						D19A	cell proliferation ; GO:0008283 | inferred from electronic annotation <newline> nucleobase, nucleoside, nucleotide and nucleic acid metabolic process ; GO:0006139 | inferred from electronic annotation <newline> regulation of transcription from RNA polymer	transcription regulator activity ; GO:0030528 | inferred from electronic annotation <newline> nucleic acid binding ; GO:0003676 | inferred from electronic annotation <newline> zinc ion binding ; GO:0008270 | inferred from electronic annotation	YES
Dsp1	HMGB2		71	6			YES		YES	CG16974	YES	HMG box protein						Deaf1	embryonic development ending in birth or egg hatching ; GO:0009792 | inferred from mutant phenotype <newline> cell cycle ; GO:0007049 | inferred from electronic annotation <newline> regulation of progression through cell cycle ; GO:0000074 | inferred from	RNA polymerase II transcription factor activity ; GO:0003702 | inferred from direct assay AND inferred from sequence or structural similarity with nvy AND inferred from sequence or structural similarity with trx <newline> transcription regulator activity	YES
dup	CDT1		10	0			YES		YES	caz	YES	DNA replication factor						dmt	peripheral nervous system development ; GO:0007422 | traceable author statement	molecular_function ; GO:0003674 | traceable author statement	YES
E(bx)	BPTF		12	0			YES		YES	CG11138	NO	Nurf301						dom	cell proliferation ; GO:0008283 | non-traceable author statement <newline> establishment and/or maintenance of chromatin architecture ; GO:0006325 | inferred from mutant phenotype <newline> gene silencing ; GO:0016458 | inferred from genetic interaction w	helicase activity ; GO:0004386 | non-traceable author statement <newline> DNA-dependent ATPase activity ; GO:0008094 | inferred from sequence or structural similarity with brm AND inferred from sequence or structural similarity with HGNC_gene:SMARCA4; HGN	YES
eIF3-S10	EIF3S10	RPG1	4	1			YES		YES	Smr	YES	translation initiation factor						Dp	regulation of progression through cell cycle ; GO:0000074 | inferred from mutant phenotype <newline> dorsal/ventral axis determination, follicular epithelium (sensu Insecta) ; GO:0008069 | inferred from mutant phenotype <newline> oogenesis (sensu Insecta)	DNA binding ; GO:0003677 | inferred from direct assay <newline> protein binding ; GO:0005515 | inferred from physical interaction with Rbf <newline> RNA polymerase II transcription factor activity ; GO:0003702 | non-traceable author statement <newline> sp	YES
eIF3-S9	EIF3S9	PRT1	5	0			YES		YES		YES	translation initiation factor						dpr15	-	-	YES
foi	SLC39A10		4	0			YES		YES		YES	zinc ion transporter						dup	eggshell formation (sensu Insecta) ; GO:0007304 | inferred from mutant phenotype <newline> DNA replication ; GO:0006260 | inferred from mutant phenotype <newline> DNA replication checkpoint ; GO:0000076 | inferred from mutant phenotype <newline> DNA-depen	DNA binding ; GO:0003677 | non-traceable author statement	YES
geminin			13	2			YES		YES		YES	repressor of DNA replication						E(bx)	nucleosome mobilization ; GO:0042766 | inferred from direct assay <newline> transcription ; GO:0006350 | inferred from direct assay <newline> nucleosome assembly ; GO:0006334 | non-traceable author statement <newline> chromatin remodeling ; GO:0006338 | i	ligand-dependent nuclear receptor binding ; GO:0016922 | inferred from physical interaction with EcR <newline> acetyltransferase activity ; GO:0016407 | inferred from electronic annotation <newline> transcription regulator activity ; GO:0030528 | inferred	YES
gfzf			0	0			YES		YES		YES	glutathione transferase activity						E2f	regulation of progression through cell cycle ; GO:0000074 | inferred from mutant phenotype <newline> positive regulation of cell proliferation ; GO:0008284 | non-traceable author statement <newline> positive regulation of nurse cell apoptosis ; GO:0045850	DNA binding ; GO:0003677 | inferred from direct assay <newline> RNA polymerase II transcription factor activity ; GO:0003702 | inferred from direct assay <newline> protein binding ; GO:0005515 | inferred from physical interaction with Rbf <newline> transc	YES
HDAC4	HDAC4		3	0			YES		YES	CG8211	YES	histone deacetylase						foi	central nervous system development ; GO:0007417 | inferred from mutant phenotype <newline> germ cell migration ; GO:0008354 | inferred from mutant phenotype <newline> gonadal mesoderm development ; GO:0007506 | inferred from mutant phenotype <newline> gon	zinc ion transporter activity ; GO:0005385 | inferred from direct assay	YES
Hel25E	BAT1	SUB2	6	0			YES		YES		YES	Sub2 helicase involved in TREX complex						hyx	Wnt receptor signaling pathway ; GO:0016055 | inferred from mutant phenotype <newline> leg morphogenesis ; GO:0035110 | inferred from mutant phenotype <newline> bristle morphogenesis ; GO:0008407 | inferred from mutant phenotype <newline> imaginal disc-de	-	YES
His2B:CG33870, His2B:CG33868, His2B:CG33882, His2B:CG33894, His2B:CG33910, His2B:CG33892, His2B:CG33876, His2B:CG33898, His2B:CG33872, His2B:CG33908, His2B:CG33888, His2B:CG33902, His2B:CG33890, His2B:CG33886, His2B:CG33874, His2B:CG33884, His2B:CG33878,	His2B:CG33870: HIST2H2BF; His2B:CG33868: HIST2H2BF; His2B:CG33882: HIST2H2BF; His2B:CG33894: HIST2H2BF; His2B:CG33910: HIST2H2BF; His2B:CG33892: HIST2H2BF; His2B:CG33876: HIST2H2BF; His2B:CG33898: HIST2H2BF; His2B:CG33872: HIST2H2BF; His2B:CG33908: HIST2H	His2B:CG33870: HTB2; His2B:CG33868: HTB2; His2B:CG33882: HTB2; His2B:CG33894: HTB2; His2B:CG33910: HTB2; His2B:CG33892: HTB2; His2B:CG33876: HTB2; His2B:CG33898: HTB2; His2B:CG33872: HTB2; His2B:CG33908: HTB2; His2B:CG33888: HTB2; His2B:CG33902: HTB2; His	8	1			YES		YES		YES	H2B						ia2	protein amino acid dephosphorylation ; GO:0006470 | non-traceable author statement	protein tyrosine phosphatase activity ; GO:0004725 | non-traceable author statement <newline> transmembrane receptor protein tyrosine phosphatase activity ; GO:0005001 | non-traceable author statement <newline> zinc ion binding ; GO:0008270 | inferred fro	YES
hoip	NHP2L1	SNU13	8	0			YES		YES		YES	mRNA splicing/export						Jra	JNK cascade ; GO:0007254 | inferred from genetic interaction with Rac1 AND inferred from genetic interaction with bsk AND inferred from genetic interaction with hep AND inferred from mutant phenotype <newline> dorsal closure ; GO:0007391 | traceable autho	RNA polymerase II transcription factor activity ; GO:0003702 | inferred from sequence or structural similarity with UniProt:P27921 <newline> transcription factor binding ; GO:0008134 | traceable author statement <newline> protein binding ; GO:0005515 | in	YES
hyx	CDC73		4	0			YES		YES		YES	paf component						l(2)05070	proteolysis ; GO:0006508 | inferred from electronic annotation <newline> ubiquitin-dependent protein catabolic process ; GO:0006511 | inferred from electronic annotation	endopeptidase activity ; GO:0004175 | inferred from sequence or structural similarity with NCBI_gi:745475 <newline> threonine endopeptidase activity ; GO:0004298 | inferred from electronic annotation	YES
kay			24	0			YES		YES		YES	DNA binding TF involved in neural development dpp pathway						Liprin-alpha	photoreceptor cell morphogenesis ; GO:0008594 | inferred from mutant phenotype <newline> synaptogenesis ; GO:0007416 | inferred from mutant phenotype <newline> anterograde synaptic vesicle transport ; GO:0048490 | inferred from mutant phenotype <newline>	receptor binding ; GO:0005102 | inferred from electronic annotation	YES
l(2)05070	PSMB6	PRE3	8	0			YES		YES		YES	proteosome/endopeptidase						lola	axon guidance ; GO:0007411 | inferred from mutant phenotype <newline> axonogenesis ; GO:0007409 | inferred from mutant phenotype <newline> positive regulation of transcription, DNA-dependent ; GO:0045893 | inferred from sequence or structural similarity w	specific RNA polymerase II transcription factor activity ; GO:0003704 | inferred from sequence or structural similarity with ttk AND inferred from sequence or structural similarity with HGNC_gene:ZBTB25; HGNC:13112; OMIM:194541 <newline> transcriptional a	YES
lilli			6	0			YES		YES		YES	DNA binding TF involved in neural development						mAcR-60C	acetylcholine receptor signaling, muscarinic pathway ; GO:0007213 | inferred from sequence or structural similarity <newline> neuromuscular synaptic transmission ; GO:0007274 | inferred from electronic annotation	muscarinic acetylcholine receptor activity ; GO:0004981 | inferred from direct assay <newline> G-protein coupled receptor activity ; GO:0004930 | inferred from electronic annotation <newline> amine receptor activity ; GO:0008227 | inferred from sequence o	YES
Lmpt	FHL2		258	28			YES		YES		YES	Transcription factor Heart development						MCPH1	-	-	YES
MBD-R2			4	0			YES		YES		YES	DNA binding TF						mle	dosage compensation ; GO:0007549 | inferred from mutant phenotype <newline> dosage compensation, by hyperactivation of X chromosome ; GO:0009047 | non-traceable author statement <newline> dosage compensation complex assembly during dosage compensation by	ATP-dependent helicase activity ; GO:0008026 | traceable author statement <newline> chromatin binding ; GO:0003682 | inferred from direct assay <newline> double-stranded RNA binding ; GO:0003725 | inferred from sequence or structural similarity <newline>	YES
MED15	PCQAP		117	45			YES		YES		YES	mediator component						msl-1	dosage compensation ; GO:0007549 | inferred from mutant phenotype <newline> dosage compensation, by hyperactivation of X chromosome ; GO:0009047 | non-traceable author statement <newline> dosage compensation complex assembly during dosage compensation by	chromatin binding ; GO:0003682 | inferred from direct assay <newline> DNA binding ; GO:0003677 | non-traceable author statement <newline> protein binding ; GO:0005515 | traceable author statement	YES
mle	DHX9		4	0			YES		YES		YES	mle						msl-3	dosage compensation ; GO:0007549 | inferred from mutant phenotype <newline> dosage compensation, by hyperactivation of X chromosome ; GO:0009047 | traceable author statement <newline> regulation of transcription from RNA polymerase II promoter ; GO:000635	chromatin binding ; GO:0003682 | inferred from direct assay <newline> mRNA binding ; GO:0003729 | traceable author statement <newline> transcription regulator activity ; GO:0030528 | inferred from sequence or structural similarity with HGNC_gene:MSL3L1; H	YES
mof	MYST1		28	2			YES		YES		YES	mof						mus81	meiotic recombination ; GO:0007131 | non-traceable author statement	crossover junction endodeoxyribonuclease activity ; GO:0008821 | non-traceable author statement <newline> nucleic acid binding ; GO:0003676 | inferred from electronic annotation	YES
msl-1			9	0			YES		YES		YES	MSL1						nAcRalpha-34E	cation transport ; GO:0006812 | inferred from electronic annotation <newline> muscle contraction ; GO:0006936 | inferred from electronic annotation <newline> nerve-nerve synaptic transmission ; GO:0007270 | inferred from electronic annotation <newline> ne	nicotinic acetylcholine-activated cation-selective channel activity ; GO:0004889 | inferred from sequence or structural similarity <newline> acetylcholine binding ; GO:0042166 | inferred from direct assay <newline> acetylcholine receptor activity ; GO:001	YES
msl-2			12	0			YES		YES		YES	MSL2						nAcRalpha-96Aa	cation transport ; GO:0006812 | inferred from electronic annotation <newline> muscle contraction ; GO:0006936 | inferred from electronic annotation <newline> nerve-nerve synaptic transmission ; GO:0007270 | inferred from electronic annotation <newline> ne	nicotinic acetylcholine-activated cation-selective channel activity ; GO:0004889 | inferred from sequence or structural similarity <newline> acetylcholine receptor activity ; GO:0015464 | inferred from electronic annotation	YES
msl-3	MSL3L1		3	0			YES		YES		YES	MSL3						nej	Wnt receptor signaling pathway ; GO:0016055 | non-traceable author statement <newline> smoothened signaling pathway ; GO:0007224 | non-traceable author statement <newline> neurotransmitter secretion ; GO:0007269 | inferred from mutant phenotype <newline>	transcription coactivator activity ; GO:0003713 | inferred from sequence or structural similarity <newline> cAMP response element binding protein binding ; GO:0008140 | traceable author statement <newline> acetyltransferase activity ; GO:0016407 | inferre	YES
mXr	GRM8		101	11			YES		YES		YES	membrane bound g-protein coupled receptor						Nrx-1	cell adhesion ; GO:0007155 | inferred from electronic annotation <newline> cell communication ; GO:0007154 | inferred from electronic annotation <newline> cell-cell adhesion ; GO:0016337 | inferred from electronic annotation <newline> signal transduction	receptor activity ; GO:0004872 | inferred from electronic annotation	YES
nej	EP300		2	0			YES		YES		YES	CBP/p300						Osi22	-	-	YES
Nipped-A	TRRAP	TRA1	0	0			YES		YES		YES	TRA1						otp	regulation of transcription ; GO:0045449 | inferred from sequence or structural similarity with EMBL:AY651764 <newline> central nervous system development ; GO:0007417 | non-traceable author statement <newline> segment specification ; GO:0007379 | non-tra	DNA binding ; GO:0003677 | inferred from direct assay <newline> transcription factor activity ; GO:0003700 | inferred from sequence or structural similarity with EMBL:AY651764 <newline> specific RNA polymerase II transcription factor activity ; GO:0003704	YES
Pcf11			5	0			YES		YES		YES	mRNA cleavage factor						PNUTS	protein targeting ; GO:0006605 | inferred from sequence or structural similarity with HGNC_gene:PPP1R10; HGNC:9284; OMIM:603771 <newline> regulation of catalytic activity ; GO:0050790 | inferred from sequence or structural similarity with HGNC_gene:PPP1R1	protein phosphatase regulator activity ; GO:0019888 | inferred from sequence or structural similarity with HGNC_gene:PPP1R10; HGNC:9284; OMIM:603771 <newline> nucleic acid binding ; GO:0003676 | inferred from electronic annotation <newline> zinc ion bindi	YES
puc	DUSP10		4	0			YES		YES		YES	phosphatase involved in dorsal closure						Rho1	gastrulation involving germ band extension ; GO:0010004 | inferred from mutant phenotype <newline> germ-band extension ; GO:0007377 | inferred from mutant phenotype <newline> posterior midgut invagination ; GO:0007374 | inferred from mutant phenotype <new	GTPase activity ; GO:0003924 | inferred from sequence or structural similarity with EMBL:AF014371 <newline> protein binding ; GO:0005515 | inferred from physical interaction with rok <newline> GTP binding ; GO:0005525 | inferred from electronic annotation	YES
raw			3	0			YES		YES		YES	autophagic cell death						RpL11	translation ; GO:0006412 | inferred from sequence or structural similarity with UniProt:P25121	structural constituent of ribosome ; GO:0003735 | inferred from sequence or structural similarity with UniProt:P25121 <newline> protein binding ; GO:0005515 | inferred from physical interaction with Fmr1 <newline> nucleic acid binding ; GO:0003676 | infer	YES
Rho1	RHOC		1	0			YES		YES		YES	GTPase activity						RpL13	translation ; GO:0006412 | inferred from sequence or structural similarity with UniProt:P41123	structural constituent of ribosome ; GO:0003735 | inferred from sequence or structural similarity with UniProt:P41123 <newline> nucleic acid binding ; GO:0003676 | inferred from electronic annotation	YES
Sin3A	SIN3A	SIN3	4	0			YES		YES		YES	Sin3 corepressor						skd	cell fate commitment ; GO:0045165 | inferred from genetic interaction with Scr <newline> embryonic development ; GO:0009790 | inferred from mutant phenotype <newline> sex comb development ; GO:0045498 | inferred from genetic interaction with Scr AND infer	RNA polymerase II transcription mediator activity ; GO:0016455 | inferred from sequence or structural similarity with HGNC_gene:THRAP1; HGNC:22474; OMIM:603808 <newline> serine-type endopeptidase activity ; GO:0004252 | non-traceable author statement <new	YES
Smg1	SMG1		3	0			YES		YES		YES	nonsense-mediated decay and microRNA function						Smg5	mRNA catabolic process, nonsense-mediated decay ; GO:0000184 | inferred from mutant phenotype <newline> RNA interference ; GO:0016246 | inferred from mutant phenotype <newline> miRNA-mediated gene silencing ; GO:0035195 | inferred from mutant phenotype	-	YES
srp			0	0			YES		YES		YES	DNA-binding TF						sta	translation ; GO:0006412 | inferred from sequence or structural similarity with SGD_LOCUS:RPS0A; SGD:S0003446 <newline> protein metabolic process ; GO:0019538 | inferred from electronic annotation	structural constituent of ribosome ; GO:0003735 | inferred from sequence or structural similarity with SGD_LOCUS:RPS0A; SGD:S0003446 <newline> nucleic acid binding ; GO:0003676 | inferred from electronic annotation	YES
Trf2	TBPL1		9	0			YES		YES		YES	TBP-like protein						Tyler	transport ; GO:0006810 | inferred from sequence or structural similarity with UniProt:Q09461	carrier activity ; GO:0005386 | inferred from sequence or structural similarity <newline> binding ; GO:0005488 | inferred from electronic annotation	YES
trr			3	0			YES		YES		YES	K4 methyltransferase						Uhg1	-	-	YES
Upf1	UPF1	NAM7	5	0			YES		YES		YES	helicase involved in nonsense-mediated decay						Upf1	mRNA catabolic process, nonsense-mediated decay ; GO:0000184 | non-traceable author statement <newline> RNA interference ; GO:0016246 | inferred from mutant phenotype <newline> miRNA-mediated gene silencing ; GO:0035195 | inferred from mutant phenotype	helicase activity ; GO:0004386 | inferred from sequence or structural similarity with SGD_LOCUS:NAM7; SGD:S0004685 <newline> RNA helicase activity ; GO:0003724 | inferred from electronic annotation <newline> nucleic acid binding ; GO:0003676 | inferred fr	YES
Upf2	UPF2	NMD2	4	0			YES		YES		YES	nonsense-mediated decay						Upf2	mRNA catabolic process, nonsense-mediated decay ; GO:0000184 | inferred from mutant phenotype <newline> RNA interference ; GO:0016246 | inferred from mutant phenotype <newline> miRNA-mediated gene silencing ; GO:0035195 | inferred from mutant phenotype	-	YES
zfh1	ZEB1		5	0			YES		YES		YES	zinc-finger transcription factor						zfh1	mesoderm development ; GO:0007498 | inferred from expression pattern AND inferred from genetic interaction with sna AND inferred from genetic interaction with twi <newline> nervous system development ; GO:0007399 | inferred from expression pattern <newlin	DNA binding ; GO:0003677 | traceable author statement <newline> RNA polymerase II transcription factor activity ; GO:0003702 | inferred from sequence or structural similarity with EMBL:L48363 <newline> sequence-specific DNA binding ; GO:0043565 | inferred	YES
14-3-3epsilon	YWHAE	BMH2	6	0	zfh1		YES	MED15	NO	zfh1	NO	Ras-signaling									NO
AcCoAS	ACSS2	ACS2	4	1	Z4		NO	cdc2	YES	Z4	NO	acetylcoA synthesis									NO
Act42A	ACTG2		10	5	Upf2		NO	CG16812	NO	Upf2	NO	actin									NO
Act57B	ACTB		36	10	Upf1		NO	CycE	NO	Upf1	NO	actin									NO
Act79B	ACTA2		20	7	Trf2		NO	Sin3A	NO	Trf2	NO	actin									NO
Act88F	LOC728378		20	6	Tektin-C		NO	CG8233	NO	TfIIFbeta	NO	actin									NO
ari-1	ARIH1		9	1	Smr		YES	Dp	NO	Tektin-C	NO	ubiquitin-ligase									NO
bhr	C6orf166		2	0	sbr		NO	MED14	NO	Smg1	NO	interaction with twist TF									NO
brm	SMARCA4	SNF2	4	1	Rtf1		NO	CG5146	YES	skd	YES	brahma/snf2									NO
cad	CDX2		279	146	raw		YES	CG7600	NO	SF2	YES	transcription factor						AcCoAS	metabolic process ; GO:0008152 | non-traceable author statement <newline> fatty acid metabolic process ; GO:0006631 | inferred from electronic annotation	acetate-CoA ligase activity ; GO:0003987 | non-traceable author statement <newline> AMP binding ; GO:0016208 | inferred from electronic annotation	NO
CCKLR-17D3	CCKAR		13	3	otp		NO	hyx	YES	Rtf1	NO	G-protein coupled receptors						Act5C	cytoskeleton organization and biogenesis ; GO:0007010 | inferred from sequence or structural similarity <newline> sperm individualization ; GO:0007291 | inferred from expression pattern <newline> cytokinesis ; GO:0000910 | inferred from mutant phenotype	structural constituent of cytoskeleton ; GO:0005200 | inferred from sequence or structural similarity <newline> ATP binding ; GO:0005524 | inferred from electronic annotation <newline> protein binding ; GO:0005515 | inferred from electronic annotation	NO
cdc2c	CDK2	CDC28	1	0	mXr		NO	epsin-like	NO	Rho1	NO	cdc28						Act88F	cytoskeleton organization and biogenesis ; GO:0007010 | inferred from sequence or structural similarity	structural constituent of cytoskeleton ; GO:0005200 | inferred from sequence or structural similarity <newline> ATP binding ; GO:0005524 | inferred from electronic annotation <newline> protein binding ; GO:0005515 | inferred from electronic annotation	NO
Cdk5alpha			6	0	msl-3		NO	CG6015	NO	raw	NO	Cdk5alpha						ari-1	-	ubiquitin-protein ligase activity ; GO:0004842 | non-traceable author statement <newline> protein binding ; GO:0005515 | inferred from electronic annotation <newline> zinc ion binding ; GO:0008270 | inferred from electronic annotation	NO
CG10277	RNF13		19	1	msl-1		NO	CG3056	NO	ran	NO	Ring finger protein						atms	-	kinesin binding ; GO:0019894 | inferred from direct assay	NO
CG10575	COASY		5	0	mle		NO	Cbp80	YES	Pi4KIIalpha	NO	CoA synthesis						bhr	muscle development ; GO:0007517 | inferred from mutant phenotype <newline> muscle attachment ; GO:0016203 | inferred from mutant phenotype	protein binding ; GO:0005515 | inferred from physical interaction with twi	NO
CG10660			9	2	MED15		NO	Upf1	NO	Pcf11	YES	No function						brm	imaginal disc-derived wing vein specification ; GO:0007474 | inferred from mutant phenotype <newline> chromatin-mediated maintenance of transcription ; GO:0048096 | non-traceable author statement <newline> oogenesis (sensu Insecta) ; GO:0009993 | traceabl	DNA-dependent ATPase activity ; GO:0008094 | non-traceable author statement <newline> general RNA polymerase II transcription factor activity ; GO:0016251 | inferred from sequence or structural similarity with SGD_LOCUS:SNF2; SGD:S0005816 <newline> transc	NO
CG10955	RTF1	RTF1	2	0	MBD-R2		NO	hoip	NO	otp	NO	Paf related factors						cad	gastrulation involving germ band extension ; GO:0010004 | inferred from mutant phenotype <newline> germ-band extension ; GO:0007377 | inferred from mutant phenotype <newline> hindgut morphogenesis ; GO:0007442 | inferred from mutant phenotype <newline> se	RNA polymerase II transcription factor activity ; GO:0003702 | non-traceable author statement <newline> specific RNA polymerase II transcription factor activity ; GO:0003704 | non-traceable author statement <newline> sequence-specific DNA binding ; GO:004	NO
CG10960	SLC2A8		4	0	m		YES	raw	NO	Osi2	YES	glucose metabolism transport						caz	transcription initiation from RNA polymerase II promoter ; GO:0006367 | inferred from sequence or structural similarity with HGNC_gene:TAF12; HGNC:11545; OMIM:600773	general RNA polymerase II transcription factor activity ; GO:0016251 | inferred from sequence or structural similarity with HGNC_gene:TAF12; HGNC:11545; OMIM:600773 <newline> mRNA binding ; GO:0003729 | inferred from sequence or structural similarity <new	NO
CG11006	SAP130		5	0	lola		NO	msl-1	NO	Nxt1	YES	Sin3 Associated factor						Cbp80	nuclear mRNA splicing, via spliceosome ; GO:0000398 | inferred from sequence or structural similarity with NCBI_NP:002477 AND inferred from sequence or structural similarity with SGD_LOCUS:STO1; SGD:S0004732	RNA cap binding ; GO:0000339 | inferred from sequence or structural similarity with NCBI_NP:002477	NO
CG11125			2	0	Lmpt		NO	CG12416	NO	Nipped-A	NO	No function						CCKLR-17D3	G-protein coupled receptor protein signaling pathway ; GO:0007186 | inferred from sequence or structural similarity <newline> calcium-mediated signaling ; GO:0019722 | inferred from electronic annotation <newline> muscle contraction ; GO:0006936 | inferre	neuropeptide receptor activity ; GO:0008188 | inferred from sequence or structural similarity <newline> cholecystokinin receptor activity ; GO:0004951 | inferred from sequence or structural similarity with MGD:Cckar; MGI:MGI:99478 <newline> G-protein coup	NO
CG11138	C14orf4		43	5	l(2)dtl		NO	CG4286	NO	nej	YES	No function						cdc2	G1/S transition of mitotic cell cycle ; GO:0000082 | inferred from sequence or structural similarity <newline> G2/M transition of mitotic cell cycle ; GO:0000086 | inferred from sequence or structural similarity <newline> protein amino acid phosphorylatio	cyclin-dependent protein kinase activity ; GO:0004693 | inferred from genetic interaction with SGD_LOCUS:CDC28; SGD:S0000364 <newline> protein binding ; GO:0005515 | inferred from physical interaction with CycB3 <newline> protein serine/threonine kinase a	NO
CG11575			2	0	hyd		NO	CG8878	YES	msl-3	YES	transporter						CG10277	-	-	NO
CG11700			3	3	hoip		NO	dup	NO	msl-2	NO	polyubiquitin protein						CG10486	cation transport ; GO:0006812 | inferred from electronic annotation <newline> extracellular transport ; GO:0006858 | inferred from electronic annotation	polyspecific organic cation transporter activity ; GO:0015354 | inferred from sequence or structural similarity with EMBL:AF055286 <newline> carbohydrate transporter activity ; GO:0015144 | inferred from electronic annotation	NO
CG11771			5	1	His-Psi:CR31615		NO	eIF3-S9	NO	msl-1	YES	peptidase						CG10575	-	-	NO
CG12655			2	0	Hel25E		NO	CG10575	YES	mof	NO	No function						CG10660	-	-	NO
CG12685			8	1	HDC14424		NO	CG10486	NO	mip120	NO	No function						CG10743	cell adhesion ; GO:0007155 | inferred from electronic annotation <newline> cell surface receptor linked signal transduction ; GO:0007166 | inferred from electronic annotation <newline> transport ; GO:0006810 | inferred from electronic annotation	receptor signaling protein tyrosine kinase signaling protein activity ; GO:0008268 | inferred from sequence or structural similarity with EMBL:AF034803 <newline> transporter activity ; GO:0005215 | inferred from electronic annotation	NO
CG12907			62	12	HDC12852		YES	D19B	NO	MED15	YES	No function						CG10960	carbohydrate metabolic process ; GO:0005975 | inferred from electronic annotation <newline> carbohydrate transport ; GO:0008643 | inferred from electronic annotation	glucose transporter activity ; GO:0005355 | inferred from sequence or structural similarity with MGD:Slc2a2; MGI:MGI:1095438 <newline> sugar porter activity ; GO:0005351 | inferred from electronic annotation	NO
CG12928			3	0	HDC10050		NO	msl-3	YES	MED14	NO	No function						CG11006	-	-	NO
CG13220			3	0	HDC06207		NO	CG32369	YES	lola	NO	No function						CG11125	-	-	NO
CG13445			73	14	HDC05653		NO	CG8629	NO	Lmpt	NO	No function						CG11138	-	-	NO
CG14075			4	0	HDAC4		NO	CG14127	YES	lilli	NO	No function						CG1135	-	-	NO
CG14127	MGC20983		18	4	gfzf		NO	CG7564	YES	l(2)dtl	NO	chromosome segregation						CG11451	cell communication ; GO:0007154 | inferred from electronic annotation <newline> signal transduction ; GO:0007165 | inferred from electronic annotation	-	NO
CG14129			195	30	geminin		NO	CG14075	NO	l(2)05070	NO	membrane protein						CG11575	transport ; GO:0006810 | inferred from electronic annotation	transporter activity ; GO:0005215 | inferred from electronic annotation	NO
CG14310			4	0	eIF3-S9		NO	CG5585	NO	hyx	NO	No function						CG12655	-	-	NO
CG14453			27	6	eIF3-S10		NO	eIF3-S10	YES	hoip	YES	No function						CG12685	-	-	NO
CG14584			0	0	E2f		NO	CG14675	NO	His-Psi:CR31615	NO	No function						CG12907	-	-	NO
CG14641	RBM22		5	1	dup		YES	CG3223	NO	His2B:CG40461 | His2B:CG33870 | His2B:CG33868 | His2B:CG33882 | His2B:CG33894 | His2B:CG33910 | His2B:CG33892 | His2B:CG33876 | His2B:CG33898 | His2B:CG33872 | His2B:CG33908 | His2B:CG33888 | His2B:CG33902 | His2B:CG33890 | His2B:CG33886 | His2B:CG33874 | His2B:CG33884 | His2B:CG33878 | His2B:CG17949 | His2B:CG33906 | His2B:CG33904 | His2B:CG33900 | His2B:CG33880 | His2B:CG33896	YES	alternative splicing						CG12928	-	-	NO
CG14675			1	0	Dsp1		YES	CG9386	YES	His2B:CG33870 | His2B:CG33868 | His2B:CG33882 | His2B:CG33894 | His2B:CG33910 | His2B:CG33892 | His2B:CG33876 | His2B:CG33898 | His2B:CG33872 | His2B:CG33908 | His2B:CG33888 | His2B:CG33902 | His2B:CG33890 | His2B:CG33886 | His2B:CG33874 | His2B:CG33884 | His2B:CG33878 | His2B:CG17949 | His2B:CG33906 | His2B:CG33900 | His2B:CG33904 | His2B:CG33880 | His2B:CG33896	NO	No function						CG13220	-	-	NO
CG14799			24	5	dpr9		NO	dmt	YES	His2B:CG33870 | His2B:CG33868 | His2B:CG33882 | His2B:CG33894 | His2B:CG33876 | His2B:CG33892 | His2B:CG33910 | His2B:CG33898 | His2B:CG33872 | His2B:CG33908 | His2B:CG33888 | His2B:CG33902 | His2B:CG33890 | His2B:CG33886 | His2B:CG33874 | His2B:CG33884 | His2B:CG33878 | His2B:CG17949 | His2B:CG33906 | His2B:CG33904 | His2B:CG33900 | His2B:CG33880 | His2B:CG33896	YES	No function						CG13445	-	-	NO
CG15044			7	1	Dp		NO	CG31211	YES	Hel25E	NO	No function						CG14075	-	-	NO
CG15321			5	0	dmt		NO	MBD-R2	YES	HDC14424	YES	No function						CG14127	-	-	NO
CG16974			6	2	CycE		YES	SF2	NO	HDC06207	YES	cell adhesion						CG14453	-	-	NO
CG17293			1	0	cul-4		NO	mof	NO	HDAC4	NO	microtubule severing complex						CG14641	regulation of alternative nuclear mRNA splicing, via spliceosome ; GO:0000381 | inferred from mutant phenotype	mRNA binding ; GO:0003729 | inferred from sequence or structural similarity <newline> nucleic acid binding ; GO:0003676 | IEA with InterPro:IPR000504, InterPro:IPR000571 <newline> zinc ion binding ; GO:0008270 | IEA with InterPro:IPR000571 <newline> nucle	NO
CG17763			11	1	CR11700		NO	CCKLR-17D3	NO	Hdac3	NO	No function						CG14675	-	-	NO
CG17816			15	0	Chro		NO	mXr	NO	Gr59d	YES	No function						CG14799	-	-	NO
CG1826	BTBD9		2	0	CG8878		NO	HDC05653	NO	gfzf	NO	actin binding protein						CG15044	-	-	NO
CG1908			3	0	CG8233		NO	Lmpt	YES	foi	YES	No function						CG15628	-	-	NO
CG1979			2	0	CG7564		NO	CG3563	YES	epsin-like	YES	No function						CG16812	-	-	NO
CG2042			2	0	CG7177		NO	Deaf1	NO	eIF-4E	NO	X-element maybe involved in pi-RNA function						CG16974	cell adhesion ; GO:0007155 | inferred from electronic annotation <newline> transmission of nerve impulse ; GO:0019226 | inferred from electronic annotation	-	NO
CG2052			4	0	CG6015		NO	gfzf	YES	eIF3-S9	NO	transcriptional regulator activity						CG17293	microtubule severing ; GO:0051013 | inferred from sequence or structural similarity with EMBL:AF052432; protein_id:AAC09328.1	-	NO
CG2097	SYMPK		3	0	CG5514		NO	Act5C	NO	eIF3-S10	YES	mRNA cleavage						CG17556	-	-	NO
CG3056			223	52	CG4699		NO	CG5726	YES	dup	YES	mRNA binding cell proliferation						CG17816	-	-	NO
CG31119	HDAC11		7	1	CG4400		NO	HDAC4	NO	Dsp1	NO	histone deacetylase						CG1826	-	actin binding ; GO:0003779 | inferred from electronic annotation <newline> structural constituent of cytoskeleton ; GO:0005200 | inferred from electronic annotation	NO
CG31121			4	0	CG3825		NO	Pcf11	NO	dpr9	NO	transport ATP dependent						CG1832	cell proliferation ; GO:0008283 | inferred from electronic annotation <newline> nucleobase, nucleoside, nucleotide and nucleic acid metabolic process ; GO:0006139 | inferred from electronic annotation <newline> regulation of transcription from RNA polymer	transcription regulator activity ; GO:0030528 | inferred from electronic annotation <newline> nucleic acid binding ; GO:0003676 | IEA with InterPro:IPR007087 <newline> zinc ion binding ; GO:0008270 | IEA with InterPro:IPR007087, InterPro:IPR001841, InterP	NO
CG31159	GFM2	MEF2	1	0	CG3563		NO	RpS6	YES	dpr3	NO	translation elongation						CG1908	-	-	NO
CG31177			0	0	CG34434		NO	CR11700	YES	dpr15	NO	membrane peptidase						CG1979	-	-	NO
CG31223			3	0	CG34420		NO	CG14220	YES	dos	NO	No known function						CG2097	mRNA cleavage ; GO:0006379 | inferred from sequence or structural similarity with NCBI_NP:004810	binding ; GO:0005488 | inferred from electronic annotation	NO
CG31769			1	0	CG32486		NO	Osi22	NO	dmt	NO	No known function						CG3056	cell proliferation ; GO:0008283 | inferred from electronic annotation <newline> histone mRNA 3'-end processing ; GO:0006398 | inferred from electronic annotation <newline> nuclear mRNA splicing, via spliceosome ; GO:0000398 | inferred from electronic anno	mRNA binding ; GO:0003729 | inferred from sequence or structural similarity <newline> nucleotide binding ; GO:0000166 | inferred from electronic annotation	NO
CG31832			3	0	CG32428		YES	cul-4	NO	Deaf1	NO	defense response						CG31119	histone deacetylation ; GO:0016575 | inferred from sequence or structural similarity with UniProt:Q9GKU5	histone deacetylase activity ; GO:0004407 | inferred from sequence or structural similarity with UniProt:Q9GKU5	NO
CG32121			6	0	CG32369		NO	atms	NO	Dab	YES	transcription factor						CG31121	transport ; GO:0006810 | inferred from sequence or structural similarity with UniProt:Q9H221	ATPase activity, coupled to transmembrane movement of substances ; GO:0042626 | inferred from sequence or structural similarity with UniProt:Q9H221 <newline> transporter activity ; GO:0005215 | inferred from sequence or structural similarity with UniProt:	NO
CG3213			17	2	CG31258		NO	Smg6	NO	D19A	NO	structural constituent for ribosome						CG31159	translational elongation ; GO:0006414 | inferred from sequence or structural similarity with SGD_LOCUS:MEF1; SGD:S0003638 AND inferred from sequence or structural similarity with SGD_LOCUS:MEF2; SGD:S0003638	translation elongation factor activity ; GO:0003746 | inferred from sequence or structural similarity with SGD_LOCUS:MEF1; SGD:S0003638 <newline> GTP binding ; GO:0005525 | inferred from electronic annotation	NO
CG32133			437	49	CG31211		NO	Upf2	NO	CycE	YES	transcription factor binding						CG31177	proteolysis ; GO:0006508 | inferred from electronic annotation	membrane alanyl aminopeptidase activity ; GO:0004179 | non-traceable author statement <newline> receptor activity ; GO:0004872 | inferred from electronic annotation	NO
CG3223			20	4	CG2469		NO	CG1135	YES	CycA	NO	No function						CG31211	-	-	NO
CG32486			78	21	CG15628		YES	ssh	NO	Csl4	YES	Nuclear						CG31769	biological_process ; GO:0008150 | no biological data available	molecular_function ; GO:0003674 | no biological data available	NO
CG32647			2	0	CG14675		NO	Nxt1	NO	CR11700	NO	DNA methylation?						CG31832	defense response ; GO:0006952 | inferred from electronic annotation <newline> defense response to bacterium ; GO:0042742 | inferred from electronic annotation	-	NO
CG32683			69	14	CG14641		NO	CG9797	YES	CG9797	NO	G-protein coupled receptors						CG32121	regulation of transcription from RNA polymerase II promoter ; GO:0006357 | inferred from sequence or structural similarity with lola	transcription factor activity ; GO:0003700 | inferred from sequence or structural similarity with lola <newline> protein binding ; GO:0005515 | inferred from electronic annotation <newline> zinc ion binding ; GO:0008270 | inferred from electronic annotati	NO
CG33269			59	16	CG14220		NO	Trf2	NO	CG9775	YES	no known function						CG3213	translation ; GO:0006412 | inferred from electronic annotation	structural constituent of ribosome ; GO:0003735 | inferred from electronic annotation	NO
CG33270			51	13	CG12907		YES	CG8636	NO	CG9386	YES	no known function						CG32133	-	transcription factor binding ; GO:0008134 | inferred from sequence or structural similarity with EMBL:AF104261; protein_id:AAD17923	NO
CG33302			7	0	CG12416		NO	foi	NO	CG8878	NO	cuticle protein						CG3223	-	-	NO
CG34127			18	6	CG1135		NO	CG31258	NO	CG8564	NO	carboxylesterase						CG32428	-	-	NO
CG3493	GOLGA4		14	2	CG10960		NO	CG1832	NO	CG8233	NO	intracelluar transport (Golgi)						CG32486	multicellular organismal development ; GO:0007275 | inferred from electronic annotation <newline> ubiquitin-dependent protein catabolic process ; GO:0006511 | inferred from electronic annotation	protein binding ; GO:0005515 | inferred from electronic annotation <newline> zinc ion binding ; GO:0008270 | inferred from electronic annotation	NO
CG3678, CG17556	CG3678: TTC35; CG17556: TTC35		2	0	cdc2		NO	lilli	NO	CG7568	NO	No known function						CG32647	DNA methylation ; GO:0006306 | inferred from electronic annotation	DNA binding ; GO:0003677 | inferred from electronic annotation <newline> N-methyltransferase activity ; GO:0008170 | inferred from electronic annotation	NO
CG3825			2	0	Cbp80		YES	Rtf1	NO	CG7379	YES	No known function						CG32683	G-protein coupled receptor protein signaling pathway ; GO:0007186 | inferred from electronic annotation <newline> cell surface receptor linked signal transduction ; GO:0007166 | inferred from electronic annotation <newline> endocytosis ; GO:0006897 | infe	-	NO
CG3893			9	0	cad		NO	CG3363	YES	CG6015	NO	No known function						CG33269	biological_process ; GO:0008150 | no biological data available	molecular_function ; GO:0003674 | no biological data available	NO
CG40130			0	0	Bx		NO	kto	YES	CG5758	YES	No known function						CG33270	biological_process ; GO:0008150 | no biological data available	molecular_function ; GO:0003674 | no biological data available	NO
CG4286			3	1	atms		NO	CG31223	YES	CG5585 | CG6434	NO	No known function						CG3363	-	-	NO
CG4400	BRMS1L		6	0	Act5C		YES	Nrx-1	NO	CG5514	NO	Sin3Associated deacetylases						CG34127	defense response ; GO:0006952 | inferred from electronic annotation <newline> ectoderm development ; GO:0007398 | inferred from electronic annotation <newline> nervous system development ; GO:0007399 | inferred from electronic annotation <newline> neuromu	carboxylesterase activity ; GO:0004091 | non-traceable author statement <newline> neurexin binding ; GO:0042043 | inferred from sequence or structural similarity with EMBL:AF217412; protein_id:AAF71231 <newline> receptor binding ; GO:0005102 | inferred fr	NO
CG4641			9	0	14-3-3epsilon		NO	kay	YES	CG5146	YES	No known function						CG3493	intracellular protein transport ; GO:0006886 | inferred from electronic annotation	-	NO
CG4839			9	0	Sfmbt		NO	CG8211	NO	CG40130	NO	receptor tyrosine kinase						CG3825	-	-	NO
CG5155	ARMC4		5	0	HDC16185		NO	CG5755	NO	CG3563	NO	armadillo repeat containing						CG40130	-	-	NO
CG5585	RBBP5	SWD1	3	0	HDC05694		NO	geminin	YES	CG34420	NO	Swd1 atp-dependent remodeller						CG4400	-	-	NO
CG5681			8	2	HDC00125		NO	CG13220	YES	CG3363	NO	No function						CG4641	-	-	NO
CG5726			5	0	dpr3		YES	csul	YES	CG33270	NO	lipid particle??						CG4699	-	-	NO
CG5755			1	0	CG8726		NO	Nipped-A	YES	CG33269	NO	membrane protein?						CG4756	regulation of transcription from RNA polymerase II promoter ; GO:0006357 | inferred from electronic annotation	transcription corepressor activity ; GO:0003714 | inferred from sequence or structural similarity with EMBL:AF075136 <newline> chromatin binding ; GO:0003682 | inferred from electronic annotation	NO
CG5758			63	13	CG8629		YES	CG34420	NO	CG32486	YES	No known function						CG4839	protein amino acid phosphorylation ; GO:0006468 | non-traceable author statement <newline> intracellular signaling cascade ; GO:0007242 | inferred from electronic annotation <newline> muscle contraction ; GO:0006936 | inferred from electronic annotation <	protein serine/threonine kinase activity ; GO:0004674 | non-traceable author statement <newline> cGMP-dependent protein kinase activity ; GO:0004692 | inferred from sequence or structural similarity with UniProt:Q61410 <newline> receptor signaling protein	NO
CG6023			9	0	CG5726		NO	skd	YES	CG32369	NO	No known function						CG5146	-	-	NO
CG7177			4	0	CG3678 | CG17556		YES	CG14453	NO	CG32133	NO	JNK kinase cascade						CG5155	-	binding ; GO:0005488 | inferred from electronic annotation	NO
CG7274	ARID4B		3	0	CG3363		NO	CstF-64	NO	CG32121	NO	? Look up						CG5514	-	structural constituent of cell wall ; GO:0005199 | inferred from electronic annotation	NO
CG7379	ING1	PHO23	25	2	CG31832		NO	CG31159	NO	CG31258	YES	Rpd3 large complex component deacetylase						CG5585	-	-	NO
CG7564	LUC7L2	LUC7	5	3	CG16974		YES	CG11575	YES	CG31211	NO	snRNP U1 spliceosome						CG5681	-	-	NO
CG7568	WDR69		2	0	caz		NO	CG14799	NO	CG3056	YES	WD domain protein						CG5726	-	-	NO
CG7597	CDC2L5		3	0	ari-1		NO	CG32683	NO	CG2469	NO	Cdc2like						CG5755	transport ; GO:0006810 | inferred from electronic annotation	binding ; GO:0005488 | inferred from electronic annotation	NO
CG7600	FAM91A1		6	3			NO	CG4756	YES	CG2097	YES	Unknown function						CG5758	-	-	NO
CG7843	ARS2		1	0	srp		NO	CG15044	NO	CG1979	NO	nucleotide binding response to arsenic						CG6015	nuclear mRNA splicing, via spliceosome ; GO:0000398 | inferred from sequence or structural similarity with EMBL:AF038392	RNA splicing factor activity, transesterification mechanism ; GO:0031202 | inferred from sequence or structural similarity with SGD_LOCUS:CDC40; SGD:S0002772	NO
CG7853	SLC35B3		5	0	Sfmbt		NO	CG12655	NO	CG1832	NO	Neural transporter						CG6023	-	-	NO
CG8564			1	0	Nipped-A		NO	CG15628	NO	CG16812	YES	peptidase						CG7564	nuclear mRNA splicing, via spliceosome ; GO:0000398 | inferred from sequence or structural similarity with SGD_LOCUS:LUC7; SGD:S0002245 AND inferred from sequence or structural similarity with protein_id:BAA91737	-	NO
CG8629			6	3	nej		YES	sens	YES	CG15628	NO	AcetylCoA transport						CG7568	nucleobase, nucleoside, nucleotide and nucleic acid metabolic process ; GO:0006139 | inferred from electronic annotation <newline> transcription from RNA polymerase II promoter ; GO:0006366 | inferred from electronic annotation	-	NO
CG8726	PXK		1	0	lilli		YES		NO	CG14799	NO	kinase activity						CG7600	-	-	NO
CG9281	ABCF2		10	2	Jra		NO	Gr59d	NO	CG14453	NO	ATP-dependent membrane transporter						CG8211	-	-	NO
CG9386	C4orf23		0	0	dos		NO	CG40130	YES	CG12907	YES	No known function						CG8233	-	-	NO
CG9572			5	2	dom		NO	Csl4	YES	CG12416	NO	no known function						CG8564	proteolysis ; GO:0006508 | inferred from electronic annotation	metallocarboxypeptidase activity ; GO:0004181 | inferred from sequence or structural similarity with UniProt:P04069 <newline> carboxypeptidase A activity ; GO:0004182 | inferred from electronic annotation	NO
CG9634			7	2			NO	CR32314	NO	CG11771	NO	membrane protein proteolysis						CG8629	cell acyl-CoA homeostasis ; GO:0042049 | inferred from sequence or structural similarity with SGD_LOCUS:ACB1; SGD:S0003269 <newline> lipid transport ; GO:0006869 | inferred from electronic annotation	acyl-CoA binding ; GO:0000062 | inferred from sequence or structural similarity with SGD_LOCUS:ACB1; SGD:S0003269 <newline> diazepam binding ; GO:0050809 | inferred from sequence or structural similarity with UniProt:P45882 <newline> enzyme inhibitor acti	NO
CG9775			11	0	CG8211		NO	AcCoAS	NO	CG11575	YES	No known function						CG8636	translational initiation ; GO:0006413 | inferred from sequence or structural similarity	mRNA binding ; GO:0003729 | inferred from sequence or structural similarity <newline> translation initiation factor activity ; GO:0003743 | inferred from sequence or structural similarity <newline> nucleotide binding ; GO:0000166 | inferred from electroni	NO
CG9797			6	0	CG5758		NO	Bx	YES	CG11451	YES	DNA binding TF						CG8726	intracellular signaling cascade ; GO:0007242 | inferred from electronic annotation <newline> protein amino acid phosphorylation ; GO:0006468 | inferred from electronic annotation	protein kinase activity ; GO:0004672 | non-traceable author statement <newline> ATP binding ; GO:0005524 | inferred from electronic annotation <newline> phosphoinositide binding ; GO:0035091 | inferred from electronic annotation <newline> protein binding	NO
CR32314			6	1	CG3363		NO	CG12928	YES	CG11006	NO	No known function						CG9281	transport ; GO:0006810 | inferred from electronic annotation	ATPase activity, coupled to transmembrane movement of substances ; GO:0042626 | inferred from sequence or structural similarity with UniProt:P40024 <newline> transporter activity ; GO:0005215 | inferred from sequence or structural similarity with UniProt:	NO
Csl4	EXOSC1	CSL4	4	0	CG32486		NO	CG4641	YES	CG10960	YES	mRNA cleavage factor/exosome						CG9386	biological_process ; GO:0008150 | no biological data available	molecular_function ; GO:0003674 | no biological data available	NO
CstF-64	CSTF2T		27	2	CG10743		NO	Gr98c	YES	CG10743	YES	mRNA export						CG9572	-	-	NO
csul	PRMT5	HSL7	5	0			NO	HDC16185	YES	CG10660	NO	protein methyltransferase						CG9634	proteolysis ; GO:0006508 | inferred from electronic annotation <newline> signal transduction ; GO:0007165 | inferred from electronic annotation	endothelin-converting enzyme activity ; GO:0016511 | inferred from sequence or structural similarity with UniProt:P42892 <newline> metalloendopeptidase activity ; GO:0004222 | inferred from sequence or structural similarity <newline> neprilysin activity ;	NO
CycA	CCNA2		1	0			YES	Unr	NO	cdc2	YES	cyclin A						CG9797	cell proliferation ; GO:0008283 | inferred from electronic annotation <newline> nucleobase, nucleoside, nucleotide and nucleic acid metabolic process ; GO:0006139 | inferred from electronic annotation <newline> regulation of transcription from RNA polymer	transcription regulator activity ; GO:0030528 | inferred from electronic annotation <newline> nucleic acid binding ; GO:0003676 | inferred from electronic annotation <newline> zinc ion binding ; GO:0008270 | inferred from electronic annotation	NO
CycK			4	0			NO	Jra	NO	caz	NO	cyclin K						Cpr31A	-	structural constituent of chitin-based cuticle ; GO:0005214 | inferred from sequence or structural similarity with UniProt:P27780	NO
Cyp6a16Psi			9	0			NO	CG1908	NO	cad	NO	electron transport activity						CR11700	protein metabolic process ; GO:0019538 | inferred from electronic annotation <newline> proteolysis ; GO:0006508 | inferred from electronic annotation <newline> protein modification process ; GO:0006464 | inferred from electronic annotation <newline> cellu	-	NO
Dab	DAB2		7	0			NO	trr	NO	Atu	YES	SH2-binding protein eye development						CstF-64	mRNA cleavage ; GO:0006379 | inferred from sequence or structural similarity with EMBL:U17394 <newline> histone mRNA 3'-end processing ; GO:0006398 | inferred from electronic annotation <newline> mRNA polyadenylation ; GO:0006378 | inferred from electroni	mRNA binding ; GO:0003729 | inferred from sequence or structural similarity <newline> nucleotide binding ; GO:0000166 | inferred from electronic annotation	NO
Deaf1	DEAF1		58	12			NO	srp	YES	Act5C	YES	transcription factor involved indevelopment						csul	mitosis ; GO:0007067 | non-traceable author statement <newline> pole plasm assembly ; GO:0007315 | non-traceable author statement <newline> MAPKKK cascade ; GO:0000165 | inferred from electronic annotation	protein methyltransferase activity ; GO:0008276 | non-traceable author statement <newline> receptor binding ; GO:0005102 | inferred from electronic annotation <newline> methyltransferase activity ; GO:0008168 | inferred from mutant phenotype	NO
dpr15			16	2			NO		NO	kay	YES	No known function						Cyp6a16Psi	electron transport ; GO:0006118 | inferred from electronic annotation	electron carrier activity ; GO:0009055 | inferred from sequence or structural similarity <newline> heme binding ; GO:0020037 | inferred from electronic annotation <newline> iron ion binding ; GO:0005506 | inferred from electronic annotation <newline> mono	NO
dpr9			14	0			YES		NO	CG1908	YES	No known function						Dab	compound eye photoreceptor development ; GO:0042051 | inferred from mutant phenotype <newline> sevenless signaling pathway ; GO:0045500 | inferred from genetic interaction with sev <newline> nervous system development ; GO:0007399 | non-traceable author s	SH2 domain binding ; GO:0042169 | inferred from physical interaction with drk <newline> SH3 domain binding ; GO:0017124 | inferred from physical interaction with drk <newline> protein binding ; GO:0005515 | inferred from physical interaction with sev <new	NO
dpr9			32	9			YES		NO		YES	No known function						D19B	cell proliferation ; GO:0008283 | inferred from electronic annotation <newline> nucleobase, nucleoside, nucleotide and nucleic acid metabolic process ; GO:0006139 | inferred from electronic annotation <newline> regulation of transcription from RNA polymer	transcription regulator activity ; GO:0030528 | inferred from electronic annotation <newline> nucleic acid binding ; GO:0003676 | inferred from electronic annotation <newline> zinc ion binding ; GO:0008270 | inferred from electronic annotation	NO
E2f			11	1			YES		NO	dom	YES	E2F transcription factor						dos	determination of anterior/posterior axis, embryo ; GO:0008595 | traceable author statement <newline> torso signaling pathway ; GO:0008293 | non-traceable author statement <newline> sevenless signaling pathway ; GO:0045500 | traceable author statement <new	SH3/SH2 adaptor activity ; GO:0005070 | inferred from sequence or structural similarity <newline> SH2 domain binding ; GO:0042169 | inferred from physical interaction with csw	NO
eIF-4E	EIF4E		1	0			NO		NO	Smr	YES	translation initiation factor						dpr3	biological_process ; GO:0008150 | no biological data available	molecular_function ; GO:0003674 | no biological data available	NO
elk	KCNH8		1	0			NO		NO		NO	potassium channel						dpr9	-	-	NO
epsin-like	CLINT1	ENT3	117	15			NO		YES		YES	neurotrasmitter secretion						Dsp1	DNA unwinding during replication ; GO:0006268 | non-traceable author statement <newline> leg disc development ; GO:0035218 | inferred from mutant phenotype <newline> chromatin assembly or disassembly ; GO:0006333 | inferred from electronic annotation <new	single-stranded DNA binding ; GO:0003697 | non-traceable author statement <newline> transcription corepressor activity ; GO:0003714 | non-traceable author statement <newline> chromatin binding ; GO:0003682 | inferred from electronic annotation	NO
Gr59d			2	0			NO		YES		YES	taste receptor						eIF3-S10	translational initiation ; GO:0006413 | inferred from sequence or structural similarity <newline> regulation of translation ; GO:0006445 | inferred from electronic annotation	translation initiation factor activity ; GO:0003743 | inferred from sequence or structural similarity	NO
Gr98c			2	0			NO		YES		NO	taste receptor						eIF3-S9	translational initiation ; GO:0006413 | inferred from sequence or structural similarity <newline> regulation of translation ; GO:0006445 | inferred from electronic annotation	mRNA binding ; GO:0003729 | inferred from sequence or structural similarity <newline> translation initiation factor activity ; GO:0003743 | inferred from sequence or structural similarity <newline> nucleotide binding ; GO:0000166 | inferred from electroni	NO
Grip128	TUBGCP5		4	0			NO		YES		NO	centrosome tubulin binding						eIF-4E	translation ; GO:0006412 | inferred from sequence or structural similarity with HGNC_gene:EIF4E; HGNC:3287; OMIM:133440 AND inferred from sequence or structural similarity with MGD:Eif4e; MGI:MGI:95305 <newline> RNA metabolic process ; GO:0016070 | inferr	translation initiation factor activity ; GO:0003743 | inferred from sequence or structural similarity with HGNC_gene:EIF4E; HGNC:3287; OMIM:133440 AND inferred from sequence or structural similarity with MGD:Eif4e; MGI:MGI:95305 <newline> RNA cap binding	NO
GstD8			11	1			NO		NO	srp	NO	defense response glutathione transferase						elk	potassium ion transport ; GO:0006813 | non-traceable author statement <newline> regulation of transcription, DNA-dependent ; GO:0006355 | inferred from electronic annotation <newline> two-component signal transduction system (phosphorelay) ; GO:0000160 |	potassium channel activity ; GO:0005267 | non-traceable author statement <newline> voltage-gated potassium channel activity ; GO:0005249 | non-traceable author statement <newline> two-component sensor activity ; GO:0000155 | inferred from electronic annot	NO
Hdac3	HDAC3		7	0			NO		NO	CG8211	YES	histone deacetylase						epsin-like	neurotransmitter secretion ; GO:0007269 | non-traceable author statement <newline> synaptic vesicle endocytosis ; GO:0048488 | non-traceable author statement <newline> endocytosis ; GO:0006897 | inferred from electronic annotation <newline> intracellular	-	NO
His-Psi:CR31616, His-Psi:CR31615			77	67			NO		NO		NO	ND						in	non-sensory hair organization and biogenesis ; GO:0035316 | inferred from mutant phenotype <newline> establishment and/or maintenance of cell polarity ; GO:0007163 | inferred from mutant phenotype <newline> establishment of planar polarity ; GO:0001736 |	protein binding ; GO:0005515 | inferred from electronic annotation	NO
homer	HOMER2		13	1			NO		NO		NO	receptor binding adult behavior						kay	central nervous system development ; GO:0007417 | inferred from mutant phenotype <newline> head involution ; GO:0008258 | inferred from mutant phenotype <newline> midgut development ; GO:0007494 | inferred from mutant phenotype <newline> JNK cascade ; GO:	DNA binding ; GO:0003677 | inferred from direct assay <newline> RNA polymerase II transcription factor activity ; GO:0003702 | inferred from direct assay <newline> transcription factor activity ; GO:0003700 | traceable author statement <newline> transcrip	NO
hyd	EDD1		2	1			YES		NO		NO	ubiquitin-ligase						kto	transcription initiation from RNA polymerase II promoter ; GO:0006367 | inferred from sequence or structural similarity <newline> transcription from RNA polymerase II promoter ; GO:0006366 | non-traceable author statement <newline> regulation of transcrip	RNA polymerase II transcription mediator activity ; GO:0016455 | inferred from sequence or structural similarity <newline> transcription cofactor activity ; GO:0003712 | inferred from electronic annotation	NO
ia2	PTPRN		78	9			NO		NO		YES	phosphatase						l(2)dtl	phosphoenolpyruvate-dependent sugar phosphotransferase system ; GO:0009401 | inferred from electronic annotation	sugar porter activity ; GO:0005351 | inferred from electronic annotation	NO
Jra	JUND		2	0			YES		YES		NO	DNA binding TF involved in neural development dpp pathway						lilli	periodic partitioning ; GO:0007365 | inferred from mutant phenotype <newline> compound eye photoreceptor development ; GO:0042051 | inferred from genetic interaction with phl <newline> regulation of cell size ; GO:0008361 | inferred from mutant phenotype	DNA binding ; GO:0003677 | inferred from sequence or structural similarity with HGNC_gene:AFF3; HGNC:6473; OMIM:601464 AND inferred from sequence or structural similarity with HGNC_gene:AFF1; HGNC:7135; OMIM:159557 <newline> transcription factor activity	NO
kto	MED12L		0	0			NO		YES		NO	mediator component related to skd which I found						Lmpt	heart development ; GO:0007507 | inferred from electronic annotation <newline> mesoderm development ; GO:0007498 | inferred from electronic annotation <newline> muscle development ; GO:0007517 | inferred from electronic annotation	transcription factor activity ; GO:0003700 | non-traceable author statement <newline> zinc ion binding ; GO:0008270 | inferred from electronic annotation	NO
l(2)dtl			1	0			YES		NO		YES	sugar porter actiivity						m	imaginal disc-derived wing morphogenesis ; GO:0007476 | non-traceable author statement <newline> cell morphogenesis ; GO:0000902 | inferred from genetic interaction with dyl	structural constituent of chitin-based cuticle ; GO:0005214 | inferred from sequence or structural similarity with dy	NO
Liprin-alpha	PPFIA1		2	0			NO		NO		NO	neural receptor ligand						MBD-R2	regulation of transcription, DNA-dependent ; GO:0006355 | inferred from electronic annotation	DNA binding ; GO:0003677 | inferred from electronic annotation <newline> protein binding ; GO:0005515 | inferred from electronic annotation <newline> zinc ion binding ; GO:0008270 | inferred from electronic annotation	NO
lola			11	0			YES		NO		YES	DNA binding TF Pol II						MED14	transcription initiation from RNA polymerase II promoter ; GO:0006367 | inferred from sequence or structural similarity <newline> transcription from RNA polymerase II promoter ; GO:0006366 | non-traceable author statement	RNA polymerase II transcription mediator activity ; GO:0016455 | inferred from sequence or structural similarity	NO
m			38	0			YES		YES		NO	chitin based cuticle						MED15	transcription initiation from RNA polymerase II promoter ; GO:0006367 | inferred from sequence or structural similarity	RNA polymerase II transcription mediator activity ; GO:0016455 | inferred from sequence or structural similarity	NO
mAcR-60C	CHRM3		84	24			NO		YES		NO	acetylcholine receptor						mip120	chorion gene amplification ; GO:0007307 | inferred by curator from GO:0031523 <newline> negative regulation of transcription from RNA polymerase II promoter ; GO:0000122 | inferred from mutant phenotype <newline> nucleobase, nucleoside, nucleotide and nuc	DNA binding ; GO:0003677 | inferred from direct assay <newline> protein binding ; GO:0005515 | inferred from physical interaction with Rpd3 <newline> transcription regulator activity ; GO:0030528 | inferred from electronic annotation	NO
MCPH1			4	2			YES		YES		NO	intracellular						mof	dosage compensation ; GO:0007549 | inferred from genetic interaction with msl-2 AND inferred from mutant phenotype <newline> histone acetylation ; GO:0016573 | traceable author statement <newline> peptidyl-lysine acetylation ; GO:0018394 | traceable autho	histone acetyltransferase activity ; GO:0004402 | inferred from sequence or structural similarity with SGD_LOCUS:SAS2; SGD:S0004734 AND inferred from sequence or structural similarity with SGD_LOCUS:SAS3; SGD:S0000148 <newline> lysine N-acetyltransferase	NO
MED14	CRSP2		100	6			NO		YES		YES	mediator component						Mov34	proteolysis ; GO:0006508 | inferred from direct assay AND inferred from sequence or structural similarity with HGNC_gene:PSMD7; HGNC:9565; OMIM:157970 AND inferred from sequence or structural similarity with SGD_LOCUS:RPN8; SGD:S0005787 <newline> ubiquiti	endopeptidase activity ; GO:0004175 | inferred from direct assay	NO
mip120	LIN54		10	3			NO		NO		YES	Repressor/DNA binding Rpd3 interactor/Myb interactor						msl-2	dosage compensation ; GO:0007549 | inferred from mutant phenotype <newline> dosage compensation complex assembly during dosage compensation by hyperactivation of X chromosome ; GO:0016457 | traceable author statement <newline> dosage compensation, by hype	chromatin binding ; GO:0003682 | inferred from direct assay <newline> DNA binding ; GO:0003677 | traceable author statement <newline> protein binding ; GO:0005515 | traceable author statement <newline> zinc ion binding ; GO:0008270 | inferred from electro	NO
mus81	MUS81	MUS81	2	1			NO		NO		NO	meiotic recombination crossover junction						Nipped-A	regulation of transcription ; GO:0045449 | inferred from direct assay <newline> cytokinesis ; GO:0000910 | inferred from mutant phenotype <newline> DNA repair ; GO:0006281 | inferred from electronic annotation <newline> protein amino acid phosphorylation	transcription regulator activity ; GO:0030528 | inferred from direct assay <newline> protein kinase activity ; GO:0004672 | non-traceable author statement <newline> receptor signaling protein serine/threonine kinase activity ; GO:0004702 | inferred from e	NO
nAcRalpha-34E	CHRNA7		2	0			NO		NO		NO	plasma membrane acetylcholine receptor						Nxt1	poly(A)+ mRNA export from nucleus ; GO:0016973 | inferred from mutant phenotype <newline> protein export from nucleus ; GO:0006611 | non-traceable author statement <newline> mRNA export from nucleus ; GO:0006406 | non-traceable author statement <newline>	-	NO
nAcRalpha-96Aa	CHRNA3		234	105			YES		NO		YES	plasma membrane acetylcholine receptor						Osi2	-	-	NO
Nrx-1			5	0			NO		YES		NO	plasma membrane receptor						Papst2	-	-	NO
Nxt1	NXT1		0	0			YES		YES		YES	mRNA export						Pcf11	mRNA cleavage ; GO:0006379 | inferred from sequence or structural similarity with NCBI_NP:010514	RNA binding ; GO:0003723 | inferred from direct assay <newline> negative transcription elongation factor activity ; GO:0008148 | inferred from direct assay	NO
Osi2			2	0			NO		NO		YES	conserved with anopheles						pho	regulation of transcription ; GO:0045449 | non-traceable author statement <newline> chromatin silencing ; GO:0006342 | inferred from direct assay <newline> gene silencing ; GO:0016458 | non-traceable author statement <newline> cell proliferation ; GO:0008	DNA binding ; GO:0003677 | non-traceable author statement <newline> transcription factor activity ; GO:0003700 | non-traceable author statement <newline> ATP binding ; GO:0005524 | inferred from electronic annotation <newline> aminoacyl-tRNA ligase activi	NO
Osi22			4	0			NO		YES		NO	conserved with anopheles						Pi4KIIalpha	phosphoinositide phosphorylation ; GO:0046854 | inferred from direct assay	1-phosphatidylinositol 4-kinase activity ; GO:0004430 | non-traceable author statement	NO
otp	OTP		191	19			YES		NO		YES	DNA binding TF						pim	mitotic sister chromatid segregation ; GO:0000070 | inferred from mutant phenotype <newline> Malpighian tubule morphogenesis ; GO:0007443 | inferred from mutant phenotype	-	NO
pho			4	0			NO		NO		NO	DNA-binding TF						PpD5	protein amino acid dephosphorylation ; GO:0006470 | inferred from sequence or structural similarity	protein serine/threonine phosphatase activity ; GO:0004722 | inferred from sequence or structural similarity	NO
Pi4KIIalpha	PI4K2B		18	4			NO		NO		YES	phosphoinositide phosphorylation						Psi	negative regulation of nuclear mRNA splicing, via spliceosome ; GO:0048025 | inferred from direct assay <newline> mRNA processing ; GO:0006397 | inferred from direct assay <newline> spermatogenesis ; GO:0007283 | inferred from mutant phenotype <newline> r	mRNA binding ; GO:0003729 | inferred from direct assay <newline> single-stranded DNA binding ; GO:0003697 | inferred from electronic annotation	NO
pim			4	0			NO		NO		NO	mitotic sister chromatin separation						puc	imaginal disc eversion ; GO:0007561 | inferred from mutant phenotype <newline> imaginal disc fusion ; GO:0046528 | inferred from mutant phenotype <newline> dorsal closure ; GO:0007391 | inferred from mutant phenotype <newline> epidermis development ; GO:0	MAP kinase phosphatase activity ; GO:0017017 | non-traceable author statement <newline> JUN kinase phosphatase activity ; GO:0008579 | inferred from mutant phenotype <newline> phosphoprotein phosphatase activity ; GO:0004721 | inferred from direct assay <	NO
PNUTS	PPP1R10		5	0			NO		NO		NO	nuclear phosphatase						Qm	translation ; GO:0006412 | inferred from sequence or structural similarity with NCBI_gi:5174431	structural constituent of ribosome ; GO:0003735 | inferred from sequence or structural similarity with NCBI_gi:5174431 <newline> nucleic acid binding ; GO:0003676 | inferred from electronic annotation	NO
PpD5			3	0			NO		NO		NO	phosphatase						ran	actin filament organization ; GO:0007015 | inferred from mutant phenotype <newline> cell adhesion ; GO:0007155 | inferred from mutant phenotype <newline> regulation of cell shape ; GO:0008360 | inferred from mutant phenotype <newline> RNA localization ; G	GTPase activity ; GO:0003924 | inferred from sequence or structural similarity <newline> protein binding ; GO:0005515 | inferred from physical interaction with tamo <newline> GTP binding ; GO:0005525 | inferred from electronic annotation	NO
Psi	FUBP1		18	2			NO		NO		NO	mRNA splicing in spliceosome (negative regulator)						raw	autophagic cell death ; GO:0048102 | inferred from expression pattern <newline> salivary gland cell autophagic cell death ; GO:0035071 | inferred from expression pattern <newline> Malpighian tubule morphogenesis ; GO:0007443 | inferred from mutant phenoty	-	NO
ran	RAN	GSP2	7	1			NO		NO		YES	ran GTPase						RpL10Ab	translation ; GO:0006412 | inferred from sequence or structural similarity with UniProt:P52859	structural constituent of ribosome ; GO:0003735 | inferred from sequence or structural similarity with UniProt:P52859 <newline> nucleic acid binding ; GO:0003676 | inferred from electronic annotation	NO
RnrS	RRM2	RNR2	2	0			YES		NO		NO	ribonucleotide reductase small subunit						RpL14	translation ; GO:0006412 | non-traceable author statement <newline> negative regulation of neuron apoptosis ; GO:0043524 | inferred from mutant phenotype	structural constituent of ribosome ; GO:0003735 | non-traceable author statement <newline> nucleic acid binding ; GO:0003676 | inferred from electronic annotation	NO
RpS6	RPS6		2	0			NO		YES		YES	ribosomal constituent						sens	peripheral nervous system development ; GO:0007422 | traceable author statement <newline> regulation of transcription ; GO:0045449 | non-traceable author statement <newline> photoreceptor cell morphogenesis ; GO:0008594 | inferred from genetic interaction	RNA polymerase II transcription factor activity ; GO:0003702 | non-traceable author statement <newline> transcription factor activity ; GO:0003700 | non-traceable author statement <newline> zinc ion binding ; GO:0008270 | inferred from electronic annotati	NO
sbr	NXF1	MEX67	1	0			YES		NO		YES	mRNA export						SF2	nuclear mRNA splicing, via spliceosome ; GO:0000398 | non-traceable author statement <newline> mRNA splice site selection ; GO:0006376 | inferred from sequence or structural similarity with NCBI_NP:008855	mRNA binding ; GO:0003729 | inferred from sequence or structural similarity <newline> protein binding ; GO:0005515 | inferred from physical interaction with Trn-SR <newline> nucleotide binding ; GO:0000166 | inferred from electronic annotation	NO
sens			810	477			NO		YES		YES	hLh transcription factor						Sfmbt	multicellular organismal development ; GO:0007275 | inferred from electronic annotation <newline> regulation of transcription ; GO:0045449 | inferred from electronic annotation <newline> chromatin silencing ; GO:0006342 | inferred from direct assay <newli	chromatin binding ; GO:0003682 | inferred from electronic annotation <newline> nucleic acid binding ; GO:0003676 | inferred from electronic annotation <newline> transcription regulator activity ; GO:0030528 | inferred from electronic annotation <newline>	NO
SF2	SFRS1		3	0			NO		YES		YES	mRNA splice site selection (like Hel25E)						Shawn	transport ; GO:0006810 | inferred from sequence or structural similarity with UniProt:Q9BZJ4	carrier activity ; GO:0005386 | inferred from sequence or structural similarity <newline> binding ; GO:0005488 | inferred from electronic annotation	NO
Shawn, Tyler	Shawn: SLC25A40	Shawn: MTM1	2	1			NO		NO		NO	mitochondrial membrane protein						Sin3A	peripheral nervous system development ; GO:0007422 | traceable author statement <newline> negative regulation of transcription ; GO:0016481 | inferred from expression pattern <newline> negative regulation of transcription, DNA-dependent ; GO:0045892 | inf	RNA polymerase II transcription factor activity ; GO:0003702 | non-traceable author statement <newline> transcriptional repressor activity ; GO:0016564 | inferred from mutant phenotype <newline> transcription factor activity ; GO:0003700 | inferred from s	NO
skd	THRAP2		6	0			NO		YES		YES	transcriptional corepressor genetically interacting with E(z) works in similar way to kto (med12)						skf	asymmetric protein localization ; GO:0008105 | inferred from electronic annotation <newline> protein targeting ; GO:0006605 | inferred from electronic annotation <newline> signal transduction ; GO:0007165 | inferred from electronic annotation	guanylate kinase activity ; GO:0004385 | inferred from sequence or structural similarity with UniProt:Q13368 <newline> protein binding ; GO:0005515 | inferred from electronic annotation	NO
skf	MPP7		4	0			NO		NO		NO	membrane bound guanylate kinase involved in signal transduction						Smg1	phosphorylation ; GO:0016310 | non-traceable author statement <newline> mRNA catabolic process, nonsense-mediated decay ; GO:0000184 | inferred from mutant phenotype <newline> intracellular signaling cascade ; GO:0007242 | inferred from electronic annotat	protein kinase activity ; GO:0004672 | non-traceable author statement <newline> receptor signaling protein serine/threonine kinase activity ; GO:0004702 | inferred from electronic annotation	NO
Smg5	SMG5		1	0			NO		NO		NO	nonsense-mediated decay and microRNA function						Smg6	mRNA catabolic process, nonsense-mediated decay ; GO:0000184 | inferred from mutant phenotype <newline> RNA interference ; GO:0016246 | inferred from mutant phenotype <newline> miRNA-mediated gene silencing ; GO:0035195 | inferred from mutant phenotype	binding ; GO:0005488 | inferred from electronic annotation	NO
Smg6	SMG6		2	0			NO		YES		YES	nonsense-mediated decay and microRNA function						Smr	negative regulation of transcription, DNA-dependent ; GO:0045892 | traceable author statement <newline> regulation of transcription from RNA polymerase II promoter ; GO:0006357 | inferred from electronic annotation	transcription corepressor activity ; GO:0003714 | non-traceable author statement <newline> protein binding ; GO:0005515 | traceable author statement <newline> DNA binding ; GO:0003677 | inferred from electronic annotation <newline> oxidoreductase activity	NO
Smr			8	0			YES		NO		YES	Transcriptional corepressor (represses Renilla)						srp	fat body development ; GO:0007503 | inferred from expression pattern <newline> positive regulation of transcription, DNA-dependent ; GO:0045893 | inferred from direct assay <newline> amnioserosa maintenance ; GO:0046665 | inferred from mutant phenotype <n	DNA binding ; GO:0003677 | inferred from direct assay <newline> RNA polymerase II transcription factor activity ; GO:0003702 | inferred from sequence or structural similarity with HGNC_gene:GATA1; HGNC:4170; OMIM:305371 AND inferred from sequence or struc	NO
snoRNA:U31:54Ec, snoRNA:snR38:54Eb, snoRNA:U27:54Eb, snoRNA:snR38:54Ec, snoRNA:U27:54Ec, snoRNA:snR38:54Ea, snoRNA:U31:54Ed, Uhg1, snoRNA:U31:54Eb, snoRNA:U29:54Ed, snoRNA:U27:54Ea			13	4			NO		NO		NO	snoRNAs						ssh	protein amino acid dephosphorylation ; GO:0006470 | non-traceable author statement <newline> actin cytoskeleton organization and biogenesis ; GO:0030036 | non-traceable author statement <newline> regulation of actin polymerization and/or depolymerization	MAP kinase phosphatase activity ; GO:0017017 | non-traceable author statement <newline> protein tyrosine/threonine phosphatase activity ; GO:0008330 | non-traceable author statement <newline> protein tyrosine/serine/threonine phosphatase activity ; GO:000	NO
ssh			1	0			NO		YES		NO	MAP kinase phosphatase activity						stumps	oogenesis (sensu Insecta) ; GO:0009993 | inferred from mutant phenotype <newline> fibroblast growth factor receptor signaling pathway ; GO:0008543 | traceable author statement <newline> gastrulation ; GO:0007369 | non-traceable author statement <newline>	-	NO
sta	RPSA	RPS0B	3	0			NO		NO		NO	ribosomal constituent						su(s)	-	mRNA binding ; GO:0003729 | non-traceable author statement <newline> transcriptional repressor activity ; GO:0016564 | non-traceable author statement <newline> zinc ion binding ; GO:0008270 | inferred from electronic annotation	NO
stumps			17	2			NO		NO		YES	regulator of morphogenesis--no molecular function Unr is an off-target						Tektin-C	microtubule-based process ; GO:0007017 | inferred from sequence or structural similarity <newline> microtubule cytoskeleton organization and biogenesis ; GO:0000226 | inferred from electronic annotation	microtubule binding ; GO:0008017 | inferred from sequence or structural similarity <newline> structural constituent of cytoskeleton ; GO:0005200 | inferred from electronic annotation	NO
su(s)			6	0			NO		NO		NO	mRNA binding transcriptional repressor--represses Renilla?						TfIIEalpha	transcription initiation from RNA polymerase II promoter ; GO:0006367 | inferred from sequence or structural similarity with EMBL:Y08816; protein_id:CAA70050.2 AND inferred from sequence or structural similarity with HGNC_gene:GTF2E1; HGNC:4650; OMIM:1899	general RNA polymerase II transcription factor activity ; GO:0016251 | inferred from sequence or structural similarity with EMBL:Y08816; protein_id:CAA70050.2 AND inferred from sequence or structural similarity with HGNC_gene:GTF2E1; HGNC:4650; OMIM:18996	NO
Tektin-C	TEKT1		14	1			YES		NO		YES	microtubule binding structural constituent of cytoskeleton						TfIIFbeta	transcription initiation from RNA polymerase II promoter ; GO:0006367 | inferred from sequence or structural similarity with HGNC_gene:GTF2F2; HGNC:4653; OMIM:189969 AND inferred from sequence or structural similarity with SGD_LOCUS:TFG2; SGD:S0003237 <ne	general RNA polymerase II transcription factor activity ; GO:0016251 | non-traceable author statement <newline> ATP-dependent DNA helicase activity ; GO:0004003 | non-traceable author statement <newline> transcription initiation factor activity ; GO:00169	NO
TfIIEalpha	GTF2E1		9	1			NO		NO		NO	TFIIE alpha subunit						tin	germ cell migration ; GO:0008354 | inferred from mutant phenotype <newline> gonadal mesoderm development ; GO:0007506 | inferred from mutant phenotype <newline> cardioblast differentiation ; GO:0010002 | inferred from mutant phenotype <newline> lymph glan	RNA polymerase II transcription factor activity ; GO:0003702 | inferred from sequence or structural similarity with UniProt:Q8TAU0 <newline> sequence-specific DNA binding ; GO:0043565 | inferred from electronic annotation <newline> transcription factor ac	NO
TfIIFbeta	GTF2F2	TFG2	82	6			NO		NO		YES	TFIIFbeta subunit						Trf2	transcription initiation from RNA polymerase II promoter ; GO:0006367 | inferred from sequence or structural similarity with HGNC_gene:TBP; HGNC:11588; OMIM:600075 AND inferred from sequence or structural similarity with HGNC_gene:TBPL1; HGNC:11589; OMIM:	general RNA polymerase II transcription factor activity ; GO:0016251 | inferred from sequence or structural similarity with HGNC_gene:TBP; HGNC:11588; OMIM:600075 AND inferred from sequence or structural similarity with HGNC_gene:TBPL1; HGNC:11589; OMIM:6	NO
tin			7	0			NO		NO		NO	sequence-specific transcription factor						trr	histone methylation ; GO:0016571 | inferred from direct assay <newline> positive regulation of transcription ; GO:0045941 | inferred from genetic interaction with EcR <newline> progression of morphogenetic furrow during compound eye morphogenesis ; GO:000	histone lysine N-methyltransferase activity (H3-K4 specific) ; GO:0042800 | inferred from direct assay <newline> receptor binding ; GO:0005102 | inferred from physical interaction with EcR AND inferred from physical interaction with usp <newline> transcri	NO
Unr	CSDE1		2	0			NO		YES		NO	MSL2 translational regulator						Unr	regulation of transcription, DNA-dependent ; GO:0006355 | inferred from electronic annotation <newline> negative regulation of protein biosynthetic process ; GO:0017148 | inferred from mutant phenotype	nucleic acid binding ; GO:0003676 | inferred from sequence or structural similarity with UniProt:P18395 <newline> DNA binding ; GO:0003677 | inferred from electronic annotation	NO
upd3			10	0			YES		NO		NO	JAK-STAT pathway receptor binding						upd3	JAK-STAT cascade ; GO:0007259 | inferred from sequence or structural similarity with os <newline> immune response ; GO:0006955 | non-traceable author statement <newline> antimicrobial humoral response ; GO:0019730 | traceable author statement	receptor binding ; GO:0005102 | inferred from sequence or structural similarity with os <newline> cytokine activity ; GO:0005125 | non-traceable author statement	NO
Upf3	UPF3B		2	0			NO		NO		NO	nonsense-mediated decay						Upf3	RNA catabolic process ; GO:0006401 | inferred from electronic annotation <newline> nucleobase, nucleoside, nucleotide and nucleic acid metabolic process ; GO:0006139 | inferred from electronic annotation <newline> mRNA catabolic process, nonsense-mediated	-	NO
yemalpha	FLJ25778		11	1			NO		NO		NO	zinc-finger transcription factor						yemalpha	oogenesis (sensu Insecta) ; GO:0009993 | non-traceable author statement	DNA binding ; GO:0003677 | non-traceable author statement	NO
Z4			1	0			YES		NO		YES	z4						Z4	establishment and/or maintenance of chromatin architecture ; GO:0006325 | non-traceable author statement	DNA binding ; GO:0003677 | non-traceable author statement <newline> zinc ion binding ; GO:0008270 | inferred from electronic annotation	NO
CG15628			448	152	D19B		N/A	ND	N/A	N/A	N/A	ND	ND	ND	ND	ND	ND	ND	ND	ND	N/A
CG16812			107	15	D19A		N/A	N/A	N/A	N/A	N/A	No function						CG14310	-	-	N/A
HDC00125 ('+' in Stolc et al) ('+' in Hild et al)			34	9			N/A	N/A	N/A	N/A	N/A	N/A	N/A	N/A	N/A	N/A	N/A	N/A	N/A	N/A	N/A
HDC05653 ('+' in Stolc et al) ('+' in Hild et al)			236	116			N/A	N/A	N/A	N/A	N/A	N/A	N/A	N/A	N/A	N/A	N/A	N/A	N/A	N/A	N/A
HDC05694 ('+' in Hild et al)			5	0			N/A	N/A	N/A	N/A	N/A	N/A	N/A	N/A	N/A	N/A	N/A	N/A	N/A	N/A	N/A
HDC06207 ('+' in Stolc et al) ('+' in Hild et al)			892	645			N/A	N/A	N/A	N/A	N/A	N/A	N/A	N/A	N/A	N/A	N/A	N/A	N/A	N/A	N/A
HDC07108 ('+' in Stolc et al) ('+' in Hild et al)			244	93			N/A	N/A	N/A	N/A	N/A	N/A	N/A	N/A	N/A	N/A	N/A	N/A	N/A	N/A	N/A
HDC10050 ('+' in Stolc et al) ('+' in Hild et al)			30	9			N/A	N/A	N/A	N/A	N/A	N/A	N/A	N/A	N/A	N/A	N/A	N/A	N/A	N/A	N/A
HDC12852 ('+' in Stolc et al)			36	4			N/A	N/A	N/A	N/A	N/A	N/A	N/A	N/A	N/A	N/A	N/A	N/A	N/A	N/A	N/A
HDC14424 ('+' in Stolc et al) ('+' in Hild et al)			806	488			N/A	N/A	N/A	N/A	N/A	N/A	N/A	N/A	N/A	N/A	N/A	N/A	N/A	N/A	N/A
HDC15639 ('+' in Stolc et al)			35	9			N/A	N/A	N/A	N/A	N/A	N/A	N/A	N/A	N/A	N/A	N/A	N/A	N/A	N/A	N/A
HDC16185 ('+' in Stolc et al)			8	0			N/A	N/A	N/A	N/A	N/A	N/A	N/A	N/A	N/A	N/A	N/A	N/A	N/A	N/A	N/A
HDC17958 ('+' in Stolc et al) ('+' in Hild et al)			697	433			N/A	N/A	N/A	N/A	N/A	N/A	N/A	N/A	N/A	N/A	N/A	N/A	N/A	N/A	N/A
HDC19473 ('+' in Stolc et al) ('+' in Hild et al)			13	2			N/A	N/A	N/A	N/A	N/A	N/A	N/A	N/A	N/A	N/A	N/A	N/A	N/A	N/A	N/A
HDC19721 ('+' in Hild et al)			5	2			N/A	N/A	N/A	N/A	N/A	N/A	N/A	N/A	N/A	N/A	N/A	N/A	N/A	N/A	N/A
HDC20253			0	0			N/A	N/A	N/A	N/A	N/A	N/A	N/A	N/A	N/A	N/A	N/A	N/A	N/A	N/A	N/A
HDC20586 ('+' in Hild et al)			2	0			N/A	N/A	N/A	N/A	N/A	N/A	N/A	N/A	N/A	N/A	N/A	N/A	N/A	N/A	N/A
HDC20606			1	0			N/A	N/A	N/A	N/A	N/A	N/A	N/A	N/A	N/A	N/A	N/A	N/A	N/A	N/A	N/A
Mov34	PSMD7	RPN8	11	1			N/A		N/A		N/A	ribosomal constituent						mXr	G-protein signaling, coupled to IP3 second messenger (phospholipase C activating) ; GO:0007200 | inferred from direct assay <newline> transmission of nerve impulse ; GO:0019226 | inferred from electronic annotation	G-protein coupled receptor activity ; GO:0004930 | inferred from direct assay <newline> glutamate binding ; GO:0016595 | inferred from direct assay AND inferred from sequence or structural similarity <newline> glutamate receptor activity ; GO:0008066 | in	N/A
Qm			0	0			N/A		N/A		N/A	ribosomal constituent						RnrS	DNA replication ; GO:0006260 | non-traceable author statement <newline> purine base metabolic process ; GO:0006144 | inferred from electronic annotation <newline> pyrimidine base metabolic process ; GO:0006206 | inferred from electronic annotation <newlin	ribonucleoside-diphosphate reductase activity ; GO:0004748 | inferred from sequence or structural similarity with SGD_LOCUS:RNR2; SGD:S0003563	N/A
RpL10Ab	RPL10A		12	3			N/A	N/A	N/A	N/A	N/A	N/A	N/A	N/A	N/A	N/A	N/A	N/A	N/A	N/A	N/A
RpL11	RPL11	RPL11A	1	0			N/A	N/A	N/A	N/A	N/A	N/A	N/A	N/A	N/A	N/A	N/A	N/A	N/A	N/A	N/A
RpL13	RPL13	RPL13A	1	0			N/A	N/A	N/A	N/A	N/A	N/A	N/A	N/A	N/A	N/A	N/A	N/A	N/A	N/A	N/A
RpL14	RPL14	RPL14B	5	0			N/A	N/A	N/A	N/A	N/A	N/A	N/A	N/A	N/A	N/A	N/A	N/A	N/A	N/A	N/A
RpL15			3	0			N/A	N/A	N/A	N/A	N/A	N/A	N/A	N/A	N/A	N/A	N/A	N/A	N/A	N/A	N/A
RpL17	RPL17	RPL17B	3	0			N/A	N/A	N/A	N/A	N/A	N/A	N/A	N/A	N/A	N/A	N/A	N/A	N/A	N/A	N/A
RpL18	RPL18	RPL18B	6	0			N/A	N/A	N/A	N/A	N/A	N/A	N/A	N/A	N/A	N/A	N/A	N/A	N/A	N/A	N/A
RpL18A	LOC285053	RPL20A	7	0			N/A	N/A	N/A	N/A	N/A	N/A	N/A	N/A	N/A	N/A	N/A	N/A	N/A	N/A	N/A
RpL19	RPL19	RPL19A	3	1			N/A	N/A	N/A	N/A	N/A	N/A	N/A	N/A	N/A	N/A	N/A	N/A	N/A	N/A	N/A
RpL21	RPL21, LOC729402	RPL21A	2	0			N/A	N/A	N/A	N/A	N/A	N/A	N/A	N/A	N/A	N/A	N/A	N/A	N/A	N/A	N/A
RpL22	RPL22	RPL22A	3	0			N/A	N/A	N/A	N/A	N/A	N/A	N/A	N/A	N/A	N/A	N/A	N/A	N/A	N/A	N/A
RpL23	RPL23	RPL23B	2	0			N/A	N/A	N/A	N/A	N/A	N/A	N/A	N/A	N/A	N/A	N/A	N/A	N/A	N/A	N/A
RpL23A	hCG_16001		5	0			N/A	N/A	N/A	N/A	N/A	N/A	N/A	N/A	N/A	N/A	N/A	N/A	N/A	N/A	N/A
RpL26	RPL26	RPL26B	9	0			N/A	N/A	N/A	N/A	N/A	N/A	N/A	N/A	N/A	N/A	N/A	N/A	N/A	N/A	N/A
RpL27	RPL27	RPL27A	2	0			N/A	N/A	N/A	N/A	N/A	N/A	N/A	N/A	N/A	N/A	N/A	N/A	N/A	N/A	N/A
RpL28	RPL28		3	1			N/A	N/A	N/A	N/A	N/A	N/A	N/A	N/A	N/A	N/A	N/A	N/A	N/A	N/A	N/A
RpL32	RPL32	RPL32	6	1			N/A	N/A	N/A	N/A	N/A	N/A	N/A	N/A	N/A	N/A	N/A	N/A	N/A	N/A	N/A
RpL35A	RPL35A	RPL33A	1	0			N/A	N/A	N/A	N/A	N/A	N/A	N/A	N/A	N/A	N/A	N/A	N/A	N/A	N/A	N/A
RpL37a	RPL37	RPL37A	4	0			N/A	N/A	N/A	N/A	N/A	N/A	N/A	N/A	N/A	N/A	N/A	N/A	N/A	N/A	N/A
RpL4	RPL4		2	0			N/A	N/A	N/A	N/A	N/A	N/A	N/A	N/A	N/A	N/A	N/A	N/A	N/A	N/A	N/A
RpL5			1	0			N/A	N/A	N/A	N/A	N/A	N/A	N/A	N/A	N/A	N/A	N/A	N/A	N/A	N/A	N/A
RpL6	RPL6		4	0			N/A	N/A	N/A	N/A	N/A	N/A	N/A	N/A	N/A	N/A	N/A	N/A	N/A	N/A	N/A
RpL7	RPL7, hCG_31916	RPL7B	6	0			N/A	N/A	N/A	N/A	N/A	N/A	N/A	N/A	N/A	N/A	N/A	N/A	N/A	N/A	N/A
RpL7A	RPL7A	RPL8A	1	0			N/A	N/A	N/A	N/A	N/A	N/A	N/A	N/A	N/A	N/A	N/A	N/A	N/A	N/A	N/A
RpL8	RPL8	RPL2B	4	0			N/A	N/A	N/A	N/A	N/A	N/A	N/A	N/A	N/A	N/A	N/A	N/A	N/A	N/A	N/A
RpLP0	RPLP0	RPP0	2	0			N/A	N/A	N/A	N/A	N/A	N/A	N/A	N/A	N/A	N/A	N/A	N/A	N/A	N/A	N/A
RpLP1	RPLP1		2	0			N/A	N/A	N/A	N/A	N/A	N/A	N/A	N/A	N/A	N/A	N/A	N/A	N/A	N/A	N/A
RpLP2	RPLP2	RPP2B	27	3			N/A	N/A	N/A	N/A	N/A	N/A	N/A	N/A	N/A	N/A	N/A	N/A	N/A	N/A	N/A
RpS11	RPS11	RPS11A	0	0			N/A	N/A	N/A	N/A	N/A	N/A	N/A	N/A	N/A	N/A	N/A	N/A	N/A	N/A	N/A
RpS13	RPS13		4	1			N/A	N/A	N/A	N/A	N/A	N/A	N/A	N/A	N/A	N/A	N/A	N/A	N/A	N/A	N/A
RpS15	RPS15		5	0			N/A	N/A	N/A	N/A	N/A	N/A	N/A	N/A	N/A	N/A	N/A	N/A	N/A	N/A	N/A
RpS15Ab, RpS15Aa		RpS15Ab: RPS22B; RpS15Aa: RPS22B	6	0			N/A	N/A	N/A	N/A	N/A	N/A	N/A	N/A	N/A	N/A	N/A	N/A	N/A	N/A	N/A
RpS16	RPS16	RPS16B	2	1			N/A	N/A	N/A	N/A	N/A	N/A	N/A	N/A	N/A	N/A	N/A	N/A	N/A	N/A	N/A
RpS17	RPS17	RPS17B	4	0			N/A	N/A	N/A	N/A	N/A	N/A	N/A	N/A	N/A	N/A	N/A	N/A	N/A	N/A	N/A
RpS18	RPS18	RPS18B	1	0			N/A	N/A	N/A	N/A	N/A	N/A	N/A	N/A	N/A	N/A	N/A	N/A	N/A	N/A	N/A
RpS24	RPS24	RPS24A	5	0			N/A	N/A	N/A	N/A	N/A	N/A	N/A	N/A	N/A	N/A	N/A	N/A	N/A	N/A	N/A
RpS27	RPS27	RPS27B	7	0			N/A	N/A	N/A	N/A	N/A	N/A	N/A	N/A	N/A	N/A	N/A	N/A	N/A	N/A	N/A
RpS29, snoRNA:783	RpS29: RPS29		3	0			N/A	N/A	N/A	N/A	N/A	N/A	N/A	N/A	N/A	N/A	N/A	N/A	N/A	N/A	N/A
RpS4	RPS4X		1	0			N/A	N/A	N/A	N/A	N/A	N/A	N/A	N/A	N/A	N/A	N/A	N/A	N/A	N/A	N/A
			13	3			N/A	N/A	N/A	N/A	N/A	position on 2L with no gene									N/A
			11	5			N/A	N/A	N/A	N/A	N/A	No position info									N/A
			19	7			N/A	N/A	N/A	N/A	N/A	No position info									N/A
			3	0			N/A	N/A	N/A	N/A	N/A	large gene with many predicted genes in it									N/A
			0	0			N/A	N/A	N/A	N/A	N/A	within a repeat									N/A
